# Supplementary material for: Diaqua­bis{5-carboxy-2-[(1H-1,2,4-triazol-1-yl)­meth­yl]-1H-imidazole-4-carboxyl­ato}­manganese(II)
Source: Acta Crystallogr Sect E Struct Rep Online. 2010 Apr 10;66(Pt 5):m517. doi: 10.1107/S1600536810012626 (PMC2979128; doi:10.1107/S1600536810012626)
Supplement: Supplementary file 1 [file e-66-0m517-sup1.cif]

##############################################################################
###                                                                        ###
###        Electronic paper (Acta Crystallographica Section E)             ###
###                                                                        ###
##############################################################################
#                                                                            #
# This CIF contains the data in a paper accepted for publication in Acta     #
# Crystallographica Section E. It conforms to the requirements of Notes      #
# for Authors for Section E, and has been peer reviewed under the auspices   #
# of the IUCr Commission on Journals.                                        #
#                                                                            #
# Full details of the Crystallographic Information File format               #
# are given in the paper "The Crystallographic Information File (CIF):       #
# a New Standard Archive File for Crystallography" by S. R. Hall, F. H.      #
# Allen and I. D. Brown [Acta Cryst. (1991), A47, 655-685].                  #
#                                                                            #
# The current version of the core CIF dictionary is obtainable from          #
# ftp://ftp.iucr.org/pub/cif_core.dic. The current version number is 2.4.    #
#                                                                            #
# Software is freely available for graphical display of the structure(s) in  #
# this CIF.  For information consult the CIF home page http://www.iucr.org/  #
# cif/home.html                                                              #
#                                                                            #
# This file may be used for bona fide research purposes within the           #
# scientific community so long as proper attribution is given to the journal # 
# article from which it was obtained.                                        #
#                                                                            #
##############################################################################
                                             
data_global
_audit_creation_method     'SHELXL-97'
_journal_date_recd_electronic     2010-04-01
_journal_date_accepted     2010-04-04
_journal_name_full     'Acta Crystallographica, Section E'
_journal_year     2010
_journal_volume     66
_journal_issue      5
_journal_page_first     m517
_journal_page_last     m517
_journal_paper_category     QM
_journal_coeditor_code     CV2709
_publ_contact_author_name     'De-Gang Ding'
_publ_contact_author_address
;
Department of Quality Examination and Management
Zhengzhou College of Animal Husbandry Engineering
Zhengzhou
Henan 450011
People's Republic of China
;
_publ_contact_author_email     zzuddg@163.com
_publ_contact_author_fax     '86 37165765192'
_publ_contact_author_phone     '86 37165765192'
_publ_section_title
;\
Diaquabis{5-carboxy-2-[(1<i>H</i>-1,2,4-triazol-1-yl)methyl]-1<i>H</i>-\
imidazole-4-carboxylato}manganese(II)
;
loop_
    _publ_author_name
    _publ_author_address
    'De-Gang Ding'
;
Department of Quality Examination and Management
Zhengzhou College of Animal Husbandry Engineering
Zhengzhou
Henan 450011
People's Republic of China
;
    'Yan Tong'
;
Department of Quality Examination and Management
Zhengzhou College of Animal Husbandry Engineering
Zhengzhou
Henan 450011
People's Republic of China
;
data_I
_audit_creation_method     SHELXL97
_chemical_name_systematic
;
Diaquabis{5-carboxy-2-[(1<i>H</i>-1,2,4-triazol-1-yl)methyl]-1<i>H</i>-
imidazole-4-carboxylato}manganese(II)
;
_chemical_name_common     ?
_chemical_formula_moiety     'C16 H16 Mn N10 O10'
_chemical_formula_sum     'C16 H16 Mn N10 O10'
_chemical_formula_iupac     '[Mn (C8 H6 N5 O4)2 (H2 O)2]'
_chemical_formula_weight     563.33
_chemical_melting_point     ?
_symmetry_cell_setting     monoclinic
_symmetry_space_group_name_H-M     'P 21/c'
_symmetry_space_group_name_Hall     '-P 2ybc'
loop_
    _symmetry_equiv_pos_as_xyz
    'x, y, z'
    '-x, y+1/2, -z+1/2'
    '-x, -y, -z'
    'x, -y-1/2, z-1/2'
_cell_length_a     7.730(2)
_cell_length_b     14.498(3)
_cell_length_c     11.588(4)
_cell_angle_alpha     90.00
_cell_angle_beta     125.70(2)
_cell_angle_gamma     90.00
_cell_volume     1054.6(5)
_cell_formula_units_Z     2
_cell_measurement_reflns_used     3276
_cell_measurement_theta_min     2.58
_cell_measurement_theta_max     30.83
_cell_measurement_temperature     293(2)
_exptl_crystal_description     prism
_exptl_crystal_colour     pink
_exptl_crystal_size_max     0.20
_exptl_crystal_size_mid     0.15
_exptl_crystal_size_min     0.10
_exptl_crystal_density_diffrn     1.774
_exptl_crystal_density_meas     ?
_exptl_crystal_density_method     'not measured'
_exptl_crystal_F_000     574
_exptl_absorpt_coefficient_mu     0.708
_exptl_absorpt_correction_type     multi-scan
_exptl_absorpt_process_details     '(CrystalClear; Rigaku, 2000)'
_exptl_absorpt_correction_T_min     0.8713
_exptl_absorpt_correction_T_max     0.9325
_exptl_special_details
;
;
_diffrn_ambient_temperature     293(2)
_diffrn_radiation_type     MoK\a
_diffrn_radiation_wavelength     0.71073
_diffrn_radiation_source     'fine-focus sealed tube'
_diffrn_radiation_monochromator     graphite
_diffrn_measurement_device_type     'Rigaku Mercury CCD area-detector'
_diffrn_measurement_method     \w
_diffrn_detector_area_resol_mean     ?
_diffrn_reflns_number     11281
_diffrn_reflns_av_R_equivalents     0.0327
_diffrn_reflns_av_sigmaI/netI     0.0234
_diffrn_reflns_theta_min     2.58
_diffrn_reflns_theta_max     25.99
_diffrn_reflns_theta_full     25.99
_diffrn_measured_fraction_theta_max     0.999
_diffrn_measured_fraction_theta_full     0.999
_diffrn_reflns_limit_h_min     -9
_diffrn_reflns_limit_h_max     9
_diffrn_reflns_limit_k_min     -17
_diffrn_reflns_limit_k_max     17
_diffrn_reflns_limit_l_min     -13
_diffrn_reflns_limit_l_max     14
_diffrn_standards_number     .
_diffrn_standards_interval_count     .
_diffrn_standards_interval_time     .
_diffrn_standards_decay_%     .
_refine_special_details
;
Refinement of <i>F</i>^2^ against ALL reflections. The weighted <i>R</i>-factor
<i>wR</i> and goodness of fit <i>S</i> are based on <i>F</i>^2^, conventional
<i>R</i>-factors <i>R</i> are based on <i>F</i>, with <i>F</i> set to zero for
negative <i>F</i>^2^. The threshold expression of <i>F</i>^2^ >
\s(<i>F</i>^2^) is used only for calculating <i>R</i>-factors(gt) <i>etc</i>.
and is not relevant to the choice of reflections for refinement.
<i>R</i>-factors based on <i>F</i>^2^ are statistically about twice as large
as those based on <i>F</i>, and <i>R</i>- factors based on ALL data will be
even larger.
;
_reflns_number_total     2074
_reflns_number_gt     1974
_reflns_threshold_expression     I>2\s(I)
_refine_ls_structure_factor_coef     Fsqd
_refine_ls_matrix_type     full
_refine_ls_R_factor_all     0.0408
_refine_ls_R_factor_gt     0.0381
_refine_ls_wR_factor_gt     0.0752
_refine_ls_wR_factor_ref     0.0766
_refine_ls_goodness_of_fit_ref     1.054
_refine_ls_restrained_S_all     1.054
_refine_ls_number_reflns     2074
_refine_ls_number_parameters     169
_refine_ls_number_restraints     0
_refine_ls_hydrogen_treatment     constr
_refine_ls_weighting_scheme     calc
_refine_ls_weighting_details
       'calc w = 1/[\s^2^(Fo^2^)+(0.0245P)^2^+0.9470P] where P=(Fo^2^+2Fc^2^)/3'
_atom_sites_solution_hydrogens     geom
_atom_sites_solution_primary     direct
_atom_sites_solution_secondary     difmap
_refine_ls_shift/su_max     0.000
_refine_ls_shift/su_mean     0.000
_refine_diff_density_max     0.249
_refine_diff_density_min     -0.250
_refine_ls_extinction_method     none
_refine_ls_extinction_coef     ?
loop_
    _atom_type_symbol
    _atom_type_description
    _atom_type_scat_dispersion_real
    _atom_type_scat_dispersion_imag
    _atom_type_scat_source
    'C' 'C' 0.0033 0.0016
                         'International Tables Vol C Tables 4.2.6.8 and 6.1.1.4'
    'H' 'H' 0.0000 0.0000
                         'International Tables Vol C Tables 4.2.6.8 and 6.1.1.4'
    'Mn' 'Mn' 0.3368 0.7283
                         'International Tables Vol C Tables 4.2.6.8 and 6.1.1.4'
    'N' 'N' 0.0061 0.0033
                         'International Tables Vol C Tables 4.2.6.8 and 6.1.1.4'
    'O' 'O' 0.0106 0.0060
                         'International Tables Vol C Tables 4.2.6.8 and 6.1.1.4'
_computing_data_collection     'CrystalClear (Rigaku, 2000)'
_computing_cell_refinement     'CrystalClear (Rigaku, 2000)'
_computing_data_reduction     'CrystalClear (Rigaku, 2000)'
_computing_structure_solution     'SHELXS97 (Sheldrick, 2008)'
_computing_structure_refinement     'SHELXL97 (Sheldrick, 2008)'
_computing_molecular_graphics     'SHELXTL (Sheldrick, 2008)'
_computing_publication_material     'SHELXTL (Sheldrick, 2008)'
loop_
    _atom_site_type_symbol
    _atom_site_label
    _atom_site_fract_x
    _atom_site_fract_y
    _atom_site_fract_z
    _atom_site_U_iso_or_equiv
    _atom_site_adp_type
    _atom_site_calc_flag
    _atom_site_refinement_flags
    _atom_site_occupancy
    _atom_site_disorder_assembly
    _atom_site_disorder_group
    Mn Mn1 -0.5000 0.0000 0.0000 0.02963(14) Uani d S 1 . .
    O O1 -0.2806(2) 0.11091(10) 0.13249(15) 0.0333(4) Uani d . 1 . .
    O O2 -0.0902(2) 0.17418(10) 0.34848(15) 0.0319(3) Uani d . 1 . .
    O O3 -0.0253(2) 0.14770(10) 0.58250(15) 0.0328(4) Uani d . 1 . .
    H H3C -0.0491 0.1596 0.4908 0.049 Uiso d R 1 . .
    O O4 -0.1284(2) 0.04886(11) 0.67687(15) 0.0353(4) Uani d . 1 . .
    O O5 -0.7693(3) 0.08739(13) -0.05545(17) 0.0516(5) Uani d . 1 . .
    H H5B -0.7549 0.1335 -0.0155 0.077 Uiso d R 1 . .
    H H5C -0.8757 0.0886 -0.1346 0.077 Uiso d R 1 . .
    N N1 -0.4778(3) -0.24271(11) 0.21460(17) 0.0247(4) Uani d . 1 . .
    N N2 -0.3256(3) -0.29594(12) 0.32424(18) 0.0316(4) Uani d . 1 . .
    N N3 -0.3707(3) -0.33526(13) 0.12013(18) 0.0318(4) Uani d . 1 . .
    N N4 -0.4235(3) -0.02708(11) 0.21633(16) 0.0229(4) Uani d . 1 . .
    N N5 -0.3572(3) -0.05521(11) 0.42541(16) 0.0221(4) Uani d . 1 . .
    H H5A -0.3594 -0.0820 0.4907 0.026 Uiso d R 1 . .
    C C1 -0.2671(4) -0.34974(16) 0.2612(2) 0.0337(5) Uani d . 1 . .
    H H1A -0.1620 -0.3945 0.3101 0.040 Uiso calc R 1 . .
    C C2 -0.5007(4) -0.26688(14) 0.0956(2) 0.0290(5) Uani d . 1 . .
    H H2A -0.5952 -0.2394 0.0074 0.035 Uiso calc R 1 . .
    C C3 -0.5880(3) -0.16935(14) 0.2336(2) 0.0283(5) Uani d . 1 . .
    H H3A -0.6208 -0.1902 0.2984 0.034 Uiso calc R 1 . .
    H H3B -0.7215 -0.1559 0.1430 0.034 Uiso calc R 1 . .
    C C4 -0.4575(3) -0.08370(13) 0.2908(2) 0.0219(4) Uani d . 1 . .
    C C5 -0.2913(3) 0.04042(13) 0.30983(19) 0.0208(4) Uani d . 1 . .
    C C6 -0.2149(3) 0.11379(14) 0.2602(2) 0.0249(4) Uani d . 1 . .
    C C7 -0.2507(3) 0.02413(13) 0.44029(19) 0.0212(4) Uani d . 1 . .
    C C8 -0.1284(3) 0.07527(14) 0.5765(2) 0.0252(4) Uani d . 1 . .
loop_
    _atom_site_aniso_label
    _atom_site_aniso_U_11
    _atom_site_aniso_U_22
    _atom_site_aniso_U_33
    _atom_site_aniso_U_12
    _atom_site_aniso_U_13
    _atom_site_aniso_U_23
    Mn1 0.0324(3) 0.0372(3) 0.0167(2) -0.0015(2) 0.0129(2) 0.00040(18)
    O1 0.0379(9) 0.0365(9) 0.0233(8) -0.0041(7) 0.0166(7) 0.0066(6)
    O2 0.0335(8) 0.0273(8) 0.0316(8) -0.0063(6) 0.0172(7) -0.0006(6)
    O3 0.0347(8) 0.0307(8) 0.0279(8) -0.0076(7) 0.0153(7) -0.0074(6)
    O4 0.0384(9) 0.0452(10) 0.0207(8) -0.0050(7) 0.0162(7) -0.0059(7)
    O5 0.0416(10) 0.0684(13) 0.0262(9) 0.0132(9) 0.0093(8) -0.0137(8)
    N1 0.0317(9) 0.0216(9) 0.0235(9) -0.0040(7) 0.0176(8) -0.0033(7)
    N2 0.0376(10) 0.0316(10) 0.0224(9) -0.0003(8) 0.0156(8) 0.0009(7)
    N3 0.0410(11) 0.0312(10) 0.0293(10) -0.0014(8) 0.0240(9) -0.0032(8)
    N4 0.0250(8) 0.0240(9) 0.0175(8) -0.0010(7) 0.0111(7) -0.0016(6)
    N5 0.0268(9) 0.0229(9) 0.0185(8) 0.0000(7) 0.0144(7) 0.0004(6)
    C1 0.0351(12) 0.0332(12) 0.0300(12) 0.0032(10) 0.0174(10) 0.0006(9)
    C2 0.0410(12) 0.0249(11) 0.0227(10) -0.0040(9) 0.0196(10) -0.0022(8)
    C3 0.0330(11) 0.0243(11) 0.0332(11) -0.0039(9) 0.0225(10) -0.0057(9)
    C4 0.0230(10) 0.0213(10) 0.0217(10) 0.0002(8) 0.0133(8) -0.0016(8)
    C5 0.0210(9) 0.0201(9) 0.0189(9) 0.0021(8) 0.0102(8) 0.0004(8)
    C6 0.0234(10) 0.0238(10) 0.0240(10) 0.0033(8) 0.0119(9) 0.0046(8)
    C7 0.0207(9) 0.0214(10) 0.0188(9) 0.0019(8) 0.0100(8) 0.0004(7)
    C8 0.0227(10) 0.0274(11) 0.0211(10) 0.0034(8) 0.0102(8) -0.0025(8)
_geom_special_details
;
Bond distances, angles etc. have been calculated using the rounded fractional
coordinates. All su's are estimated from the variances of the (full)
variance-covariance matrix. The cell esds are taken into account in the
estimation of distances, angles and torsion angles.
;
loop_
    _geom_bond_atom_site_label_1
    _geom_bond_atom_site_label_2
    _geom_bond_site_symmetry_2
    _geom_bond_distance
    _geom_bond_publ_flag
    Mn1 O5 3_455 2.1886(17) ?
    Mn1 O5 . 2.1886(17) ?
    Mn1 O1 3_455 2.1862(16) ?
    Mn1 O1 . 2.1862(16) ?
    Mn1 N4 . 2.2489(18) ?
    Mn1 N4 3_455 2.2489(18) ?
    O1 C6 . 1.254(2) ?
    O2 C6 . 1.262(2) ?
    O3 C8 . 1.296(3) ?
    O3 H3C . 0.9817 ?
    O4 C8 . 1.224(2) ?
    O5 H5B . 0.7826 ?
    O5 H5C . 0.7987 ?
    N1 C2 . 1.331(3) ?
    N1 N2 . 1.360(2) ?
    N1 C3 . 1.458(3) ?
    N2 C1 . 1.316(3) ?
    N3 C2 . 1.319(3) ?
    N3 C1 . 1.353(3) ?
    N4 C4 . 1.324(2) ?
    N4 C5 . 1.373(2) ?
    N5 C4 . 1.339(2) ?
    N5 C7 . 1.366(2) ?
    N5 H5A . 0.8600 ?
    C1 H1A . 0.9300 ?
    C2 H2A . 0.9300 ?
    C3 C4 . 1.489(3) ?
    C3 H3A . 0.9700 ?
    C3 H3B . 0.9700 ?
    C5 C7 . 1.373(3) ?
    C5 C6 . 1.486(3) ?
    C7 C8 . 1.481(3) ?
loop_
    _geom_angle_atom_site_label_1
    _geom_angle_atom_site_label_2
    _geom_angle_atom_site_label_3
    _geom_angle_site_symmetry_1
    _geom_angle_site_symmetry_3
    _geom_angle
    _geom_angle_publ_flag
    O5 Mn1 O5 3_455 . 180.00(12) ?
    O5 Mn1 O1 3_455 3_455 89.74(7) ?
    O5 Mn1 O1 . 3_455 90.26(7) ?
    O5 Mn1 O1 3_455 . 90.26(7) ?
    O5 Mn1 O1 . . 89.74(7) ?
    O1 Mn1 O1 3_455 . 180.00(10) ?
    O5 Mn1 N4 3_455 . 89.15(6) ?
    O5 Mn1 N4 . . 90.85(6) ?
    O1 Mn1 N4 3_455 . 104.25(6) ?
    O1 Mn1 N4 . . 75.75(6) ?
    O5 Mn1 N4 3_455 3_455 90.85(6) ?
    O5 Mn1 N4 . 3_455 89.15(6) ?
    O1 Mn1 N4 3_455 3_455 75.75(6) ?
    O1 Mn1 N4 . 3_455 104.25(6) ?
    N4 Mn1 N4 . 3_455 180.00(11) ?
    C6 O1 Mn1 . . 117.87(13) ?
    C8 O3 H3C . . 111.3 ?
    Mn1 O5 H5B . . 122.5 ?
    Mn1 O5 H5C . . 121.0 ?
    H5B O5 H5C . . 110.9 ?
    C2 N1 N2 . . 109.77(17) ?
    C2 N1 C3 . . 127.77(18) ?
    N2 N1 C3 . . 122.43(16) ?
    C1 N2 N1 . . 102.01(17) ?
    C2 N3 C1 . . 102.53(18) ?
    C4 N4 C5 . . 105.50(15) ?
    C4 N4 Mn1 . . 144.26(13) ?
    C5 N4 Mn1 . . 110.24(12) ?
    C4 N5 C7 . . 107.68(16) ?
    C4 N5 H5A . . 126.2 ?
    C7 N5 H5A . . 126.2 ?
    N2 C1 N3 . . 115.2(2) ?
    N2 C1 H1A . . 122.4 ?
    N3 C1 H1A . . 122.4 ?
    N3 C2 N1 . . 110.49(19) ?
    N3 C2 H2A . . 124.8 ?
    N1 C2 H2A . . 124.8 ?
    N1 C3 C4 . . 111.81(16) ?
    N1 C3 H3A . . 109.3 ?
    C4 C3 H3A . . 109.3 ?
    N1 C3 H3B . . 109.3 ?
    C4 C3 H3B . . 109.3 ?
    H3A C3 H3B . . 107.9 ?
    N4 C4 N5 . . 111.56(17) ?
    N4 C4 C3 . . 124.59(17) ?
    N5 C4 C3 . . 123.85(18) ?
    N4 C5 C7 . . 109.45(17) ?
    N4 C5 C6 . . 119.06(16) ?
    C7 C5 C6 . . 131.47(18) ?
    O1 C6 O2 . . 124.89(19) ?
    O1 C6 C5 . . 117.01(18) ?
    O2 C6 C5 . . 118.10(17) ?
    N5 C7 C5 . . 105.79(16) ?
    N5 C7 C8 . . 121.25(17) ?
    C5 C7 C8 . . 132.93(18) ?
    O4 C8 O3 . . 122.92(18) ?
    O4 C8 C7 . . 120.16(19) ?
    O3 C8 C7 . . 116.91(18) ?
loop_
    _geom_torsion_atom_site_label_1
    _geom_torsion_atom_site_label_2
    _geom_torsion_atom_site_label_3
    _geom_torsion_atom_site_label_4
    _geom_torsion_site_symmetry_1
    _geom_torsion_site_symmetry_2
    _geom_torsion_site_symmetry_3
    _geom_torsion_site_symmetry_4
    _geom_torsion
    _geom_torsion_publ_flag
    O5 Mn1 O1 C6 3_455 . . . -90.63(15) ?
    O5 Mn1 O1 C6 . . . . 89.37(15) ?
    O1 Mn1 O1 C6 3_455 . . .  18E1(10)
                                      ?
    N4 Mn1 O1 C6 . . . . -1.57(14) ?
    N4 Mn1 O1 C6 3_455 . . . 178.43(14) ?
    C2 N1 N2 C1 . . . . -0.1(2) ?
    C3 N1 N2 C1 . . . . -178.39(18) ?
    O5 Mn1 N4 C4 3_455 . . . -87.9(2) ?
    O5 Mn1 N4 C4 . . . . 92.1(2) ?
    O1 Mn1 N4 C4 3_455 . . . 1.6(2) ?
    O1 Mn1 N4 C4 . . . . -178.4(2) ?
    N4 Mn1 N4 C4 3_455 . . .  17E1(10)
                                      ?
    O5 Mn1 N4 C5 3_455 . . . 92.68(13) ?
    O5 Mn1 N4 C5 . . . . -87.32(13) ?
    O1 Mn1 N4 C5 3_455 . . . -177.81(12) ?
    O1 Mn1 N4 C5 . . . . 2.19(12) ?
    N4 Mn1 N4 C5 3_455 . . . -1E1(10)
                                     ?
    N1 N2 C1 N3 . . . . -0.3(2) ?
    C2 N3 C1 N2 . . . . 0.6(3) ?
    C1 N3 C2 N1 . . . . -0.7(2) ?
    N2 N1 C2 N3 . . . . 0.6(2) ?
    C3 N1 C2 N3 . . . . 178.69(18) ?
    C2 N1 C3 C4 . . . . -97.8(2) ?
    N2 N1 C3 C4 . . . . 80.2(2) ?
    C5 N4 C4 N5 . . . . 0.9(2) ?
    Mn1 N4 C4 N5 . . . . -178.52(16) ?
    C5 N4 C4 C3 . . . . -178.15(18) ?
    Mn1 N4 C4 C3 . . . . 2.4(4) ?
    C7 N5 C4 N4 . . . . -0.3(2) ?
    C7 N5 C4 C3 . . . . 178.78(18) ?
    N1 C3 C4 N4 . . . . 73.8(2) ?
    N1 C3 C4 N5 . . . . -105.2(2) ?
    C4 N4 C5 C7 . . . . -1.2(2) ?
    Mn1 N4 C5 C7 . . . . 178.46(12) ?
    C4 N4 C5 C6 . . . . 177.62(17) ?
    Mn1 N4 C5 C6 . . . . -2.7(2) ?
    Mn1 O1 C6 O2 . . . . -179.15(15) ?
    Mn1 O1 C6 C5 . . . . 0.6(2) ?
    N4 C5 C6 O1 . . . . 1.6(3) ?
    C7 C5 C6 O1 . . . . -179.9(2) ?
    N4 C5 C6 O2 . . . . -178.64(17) ?
    C7 C5 C6 O2 . . . . -0.1(3) ?
    C4 N5 C7 C5 . . . . -0.4(2) ?
    C4 N5 C7 C8 . . . . 177.95(17) ?
    N4 C5 C7 N5 . . . . 1.0(2) ?
    C6 C5 C7 N5 . . . . -177.59(19) ?
    N4 C5 C7 C8 . . . . -177.1(2) ?
    C6 C5 C7 C8 . . . . 4.3(4) ?
    N5 C7 C8 O4 . . . . -3.0(3) ?
    C5 C7 C8 O4 . . . . 174.9(2) ?
    N5 C7 C8 O3 . . . . 177.23(17) ?
    C5 C7 C8 O3 . . . . -4.9(3) ?
loop_
    _geom_hbond_atom_site_label_D
    _geom_hbond_atom_site_label_H
    _geom_hbond_atom_site_label_A
    _geom_hbond_site_symmetry_A
    _geom_hbond_distance_DH
    _geom_hbond_distance_HA
    _geom_hbond_distance_DA
    _geom_hbond_angle_DHA
    O3 H3C O2 . 0.98 1.50 2.483(2) 178
    O5 H5B N2 2_455 0.78 2.18 2.878(2) 149.4
    O5 H5C O4 1_454 0.80 1.98 2.755(2) 161.9
    N5 H5A N3 4_556 0.86 1.96 2.811(2) 169.1
