# Supplementary material for: Diaqua­bis{5-carboxy-2-[(1H-1,2,4-triazol-1-yl)­meth­yl]-1H-imidazole-4-carboxyl­ato}­manganese(II)
Source: Acta Crystallogr Sect E Struct Rep Online. 2010 Apr 10;66(Pt 5):m517. doi: 10.1107/S1600536810012626 (PMC2979128; doi:10.1107/S1600536810012626)
Supplement: Supplementary file 2 [file e-66-0m517-Isup2.hkl]

# 
# h,k,l, Fc-squared, Fo-squared, sigma(Fo-squared) and status flag 
# 
data_I
_shelx_title ' a in P21/c' 
_shelx_refln_list_code          4 
_shelx_F_calc_maximum      110.86 
_exptl_crystal_F_000       573.84 
_reflns_d_resolution_high  0.8108 
 
loop_ 
 _symmetry_equiv_pos_as_xyz 
 'x, y, z' 
 '-x, y+1/2, -z+1/2' 
 '-x, -y, -z' 
 'x, -y-1/2, z-1/2' 
 
_cell_length_a     7.7300 
_cell_length_b    14.4980 
_cell_length_c    11.5880 
_cell_angle_alpha  90.000 
_cell_angle_beta  125.700 
_cell_angle_gamma  90.000 
 
_shelx_F_squared_multiplier     1.000 
 
loop_ 
 _refln_index_h 
 _refln_index_k 
 _refln_index_l 
 _refln_F_squared_calc 
 _refln_F_squared_meas 
 _refln_F_squared_sigma 
 _refln_observed_status 
   2   0   0      151.31      121.47      5.03 o 
   3   0   0      615.13      566.74     15.72 o 
   4   0   0     1340.92     1446.80     22.06 o 
   5   0   0     1104.51     1129.88     22.39 o 
   6   0   0        7.23       16.89      3.38 o 
   7   0   0       26.49       23.09      8.68 o 
   1   1   0        4.01        4.28      0.85 o 
   2   1   0     4589.45     4696.67     26.00 o 
   3   1   0      323.32      312.69      5.67 o 
   4   1   0      122.43      122.33      6.19 o 
   5   1   0       47.14       52.56      4.22 o 
   6   1   0        0.85        6.49      2.09 o 
   7   1   0       49.07       41.29      4.96 o 
   0   2   0     5055.03     4820.63     50.14 o 
   1   2   0      174.57      188.40      1.88 o 
   2   2   0      639.14      644.27      3.93 o 
   3   2   0     1258.85     1276.84      9.50 o 
   4   2   0      189.28      185.27      5.32 o 
   5   2   0       91.64       86.19      7.35 o 
   6   2   0        0.90        4.77      2.86 o 
   7   2   0        9.35        9.88      2.61 o 
   1   3   0     1084.87     1138.31      4.80 o 
   2   3   0     1350.97     1315.62      8.25 o 
   3   3   0      223.53      253.56      4.84 o 
   4   3   0      343.90      350.59      8.12 o 
   5   3   0       19.88       20.26      2.73 o 
   6   3   0      198.86      186.15     10.23 o 
   7   3   0        0.01        6.42      2.32 o 
   0   4   0        4.47        2.09      0.90 o 
   1   4   0    10325.66    10069.69     57.01 o 
   2   4   0     5121.36     5008.31     23.04 o 
   3   4   0     2745.13     2799.43     19.84 o 
   4   4   0      193.09      201.98      9.22 o 
   5   4   0      863.81      845.95     10.80 o 
   6   4   0      367.29      383.22     15.13 o 
   7   4   0       81.66       84.81      7.05 o 
   1   5   0       16.53       27.48      1.74 o 
   2   5   0      597.32      591.20      4.17 o 
   3   5   0     1199.57     1270.28     11.86 o 
   4   5   0       84.14       91.82      5.27 o 
   5   5   0      267.11      250.69      8.27 o 
   6   5   0      169.06      178.84      7.43 o 
   7   5   0      120.55       93.95     12.34 o 
   0   6   0      809.26      859.43     20.62 o 
   1   6   0       12.52       10.03      0.98 o 
   2   6   0     1332.59     1343.45      6.47 o 
   3   6   0      441.82      460.45      8.84 o 
   4   6   0       12.97       14.40      2.47 o 
   5   6   0        5.49        7.76      2.66 o 
   6   6   0       16.59       10.28      2.08 o 
   7   6   0       11.45        7.11      2.87 o 
   1   7   0       15.79       26.66      2.09 o 
   2   7   0     1542.38     1640.06     10.52 o 
   3   7   0      176.30      167.14      5.86 o 
   4   7   0        2.73        4.15      2.02 o 
   5   7   0      160.39      163.72      6.35 o 
   6   7   0      149.01      145.93      8.16 o 
   7   7   0        2.43        9.07      2.72 o 
   0   8   0       41.96       38.22      5.99 o 
   1   8   0     1439.81     1377.73     18.01 o 
   2   8   0      753.00      787.94      7.72 o 
   3   8   0      798.57      797.18     10.62 o 
   4   8   0     3144.15     3231.49     20.80 o 
   5   8   0       76.31       77.09      6.82 o 
   6   8   0      100.29      115.47      9.35 o 
   1   9   0      283.02      274.33      5.18 o 
   2   9   0        1.77        2.23      0.86 o 
   3   9   0      407.25      399.02      6.71 o 
   4   9   0       96.02       93.46      6.58 o 
   5   9   0       30.15       23.79      3.77 o 
   6   9   0       23.04       20.07      3.67 o 
   0  10   0      119.16      134.80     10.24 o 
   1  10   0      379.01      359.64      7.57 o 
   2  10   0       23.16       24.93      1.74 o 
   3  10   0      417.96      430.79     11.41 o 
   4  10   0      292.07      293.06      8.58 o 
   5  10   0       65.03       64.14      6.38 o 
   6  10   0        8.71        8.39      2.17 o 
   1  11   0      268.23      280.23      5.79 o 
   2  11   0      148.35      155.98      4.80 o 
   3  11   0      809.36      792.47     18.34 o 
   4  11   0        2.66        6.16      2.05 o 
   5  11   0       50.04       45.89      6.17 o 
   6  11   0        3.45        5.07      2.43 o 
   0  12   0      770.11      780.10     15.58 o 
   1  12   0      459.96      440.63     16.39 o 
   2  12   0     1502.12     1490.53     21.13 o 
   3  12   0      705.99      687.11     15.08 o 
   4  12   0       83.69       87.80      6.07 o 
   5  12   0       46.82       38.57      5.18 o 
   1  13   0       84.14       90.81      8.04 o 
   2  13   0        5.43        6.90      2.20 o 
   3  13   0       30.14       26.60      4.54 o 
   4  13   0      158.11      150.62     13.87 o 
   5  13   0        3.32        8.86      2.72 o 
   0  14   0       33.93       28.48     12.42 o 
   1  14   0        1.10        5.09      1.99 o 
   2  14   0      227.84      236.86     12.71 o 
   3  14   0       21.32       20.51      4.44 o 
   4  14   0       31.02       26.40      5.79 o 
   1  15   0      203.33      221.74     16.03 o 
   2  15   0        1.49        5.91      3.33 o 
   3  15   0       10.95        6.32      3.77 o 
   4  15   0       17.46       15.81      4.40 o 
   0  16   0        4.82        4.11      2.38 o 
   1  16   0       29.19       36.78      7.17 o 
   2  16   0       95.80       82.21     14.98 o 
   3  16   0      158.95      151.36     13.44 o 
   1  17   0       12.71        9.92      2.64 o 
   2  17   0        3.58        7.09      2.54 o 
  -8   1   1       10.62       16.02      3.12 o 
  -7   1   1      175.83      184.86      7.30 o 
  -6   1   1      127.99      123.87      6.33 o 
  -5   1   1     1542.67     1555.65     15.92 o 
  -4   1   1     3174.24     3185.88     23.09 o 
  -3   1   1      748.69      673.60      7.36 o 
  -2   1   1     2817.37     2845.22     14.84 o 
  -1   1   1    11268.72    10587.50    224.01 o 
   0   1   1      475.65      448.57      2.34 o 
   1   1   1      679.61      651.53      3.51 o 
   2   1   1      338.42      355.30      3.27 o 
   3   1   1     2708.97     2626.28     25.41 o 
   4   1   1     1039.46     1018.52     12.10 o 
   5   1   1       60.90       64.22      6.17 o 
   6   1   1       37.37       29.27      5.17 o 
   7   1   1       33.39       29.35      8.00 o 
  -8   2   1        1.31        8.44      2.20 o 
  -7   2   1       27.94       36.87      4.75 o 
  -6   2   1        9.14       13.40      2.98 o 
  -5   2   1      784.46      762.00      9.84 o 
  -4   2   1      185.76      188.43      7.61 o 
  -3   2   1      438.90      470.60      4.35 o 
  -1   2   1      260.08      245.56      1.73 o 
   0   2   1      393.21      425.37      2.14 o 
   1   2   1     1130.75     1039.87      5.13 o 
   2   2   1        5.18        7.59      1.15 o 
   3   2   1      436.72      455.63      6.89 o 
   4   2   1      160.08      159.32      5.78 o 
   5   2   1        8.78       11.64      2.98 o 
   6   2   1       17.65       23.41      3.61 o 
   7   2   1       55.73       45.82      7.49 o 
  -8   3   1       27.75       20.63      3.24 o 
  -7   3   1      212.15      216.36     11.74 o 
  -6   3   1      164.55      177.45      8.04 o 
  -5   3   1      221.70      220.71      6.05 o 
  -4   3   1      445.31      422.29      8.02 o 
  -3   3   1      892.31      858.82      8.32 o 
  -1   3   1     3830.42     3714.05     17.37 o 
   0   3   1     1781.16     1732.90      6.15 o 
   1   3   1      585.81      598.12      3.42 o 
   2   3   1      133.80      111.37      4.41 o 
   3   3   1      436.17      407.73      8.19 o 
   4   3   1      235.77      236.58      8.78 o 
   5   3   1        7.78       10.89      3.22 o 
   6   3   1      224.66      239.14      9.08 o 
   7   3   1      110.63       95.55      9.71 o 
  -7   4   1      144.92      158.61     16.10 o 
  -6   4   1       19.26       20.85      3.44 o 
  -5   4   1      123.82      132.77      6.99 o 
  -4   4   1     2519.06     2633.36     26.52 o 
  -3   4   1      852.67      855.60      6.60 o 
  -2   4   1      943.77      937.81      5.24 o 
  -1   4   1      467.16      485.45      2.85 o 
   0   4   1     5672.42     5746.87     25.45 o 
   1   4   1      305.08      330.05      3.61 o 
   2   4   1       68.48       54.20      3.84 o 
   3   4   1       10.83       16.16      2.49 o 
   4   4   1       39.38       47.15      3.29 o 
   5   4   1       96.81       88.25      8.67 o 
   6   4   1       31.60       17.64      3.47 o 
   7   4   1       21.45       12.22      3.49 o 
  -7   5   1        0.45       10.79      2.90 o 
  -6   5   1      688.27      709.85     13.47 o 
  -5   5   1      125.44      131.84      5.88 o 
  -4   5   1        1.16        4.66      2.56 o 
  -3   5   1     2045.13     2070.54     18.51 o 
  -2   5   1      846.49      802.12      5.35 o 
  -1   5   1        7.00        6.20      0.90 o 
   0   5   1        2.42        2.90      0.64 o 
   1   5   1     5151.81     5230.54     24.68 o 
   2   5   1     6097.97     6340.44     25.65 o 
   3   5   1       42.10       30.75      3.85 o 
   4   5   1       18.47       21.05      3.30 o 
   5   5   1      191.79      205.50      8.16 o 
   6   5   1      228.42      241.80      9.13 o 
   7   5   1       75.13       60.02      7.37 o 
  -7   6   1        8.91        6.85      2.42 o 
  -6   6   1      433.76      410.89      9.35 o 
  -5   6   1      157.02      155.52      7.09 o 
  -4   6   1       50.19       53.02      6.09 o 
  -3   6   1     1051.10     1112.42      9.88 o 
  -2   6   1        0.43        6.09      1.36 o 
  -1   6   1      342.17      380.41      3.18 o 
   0   6   1      918.36      920.84      7.61 o 
   1   6   1      866.94     1011.24      7.69 o 
   2   6   1       99.35       79.91      3.79 o 
   3   6   1      103.00      102.11      4.19 o 
   4   6   1       86.24      104.10      5.99 o 
   5   6   1       24.91       17.67      3.40 o 
   6   6   1       21.96       17.78      2.69 o 
  -7   7   1       15.47       13.57      3.37 o 
  -6   7   1      287.30      317.38     14.00 o 
  -5   7   1      182.10      191.00      9.04 o 
  -4   7   1        3.86        8.45      2.14 o 
  -3   7   1     1621.95     1591.61     16.44 o 
  -2   7   1      140.32      115.26      3.05 o 
  -1   7   1     2287.41     2265.00     13.29 o 
   0   7   1      532.62      487.64      4.13 o 
   1   7   1     2090.90     2168.72     12.29 o 
   2   7   1     1744.65     1839.92     16.08 o 
   3   7   1     1057.01     1102.10     11.93 o 
   4   7   1       16.81       16.96      3.46 o 
   5   7   1      965.91      985.60     25.46 o 
   6   7   1      102.21       97.30      8.49 o 
  -7   8   1       11.91        7.28      3.17 o 
  -6   8   1        7.75        9.05      2.89 o 
  -5   8   1      817.63      821.40     14.37 o 
  -4   8   1        2.63        6.78      2.31 o 
  -3   8   1       20.27       19.30      2.05 o 
  -2   8   1      371.47      386.23      5.20 o 
  -1   8   1        0.91        2.61      1.07 o 
   0   8   1       36.42       37.16      2.37 o 
   1   8   1        9.16       12.26      1.33 o 
   2   8   1        0.05        4.56      1.44 o 
   3   8   1        3.69        5.09      1.90 o 
   4   8   1      194.57      188.91      7.06 o 
   5   8   1        2.77        6.09      2.28 o 
   6   8   1       29.50       25.06      4.41 o 
  -7   9   1        5.65        6.50      2.32 o 
  -6   9   1       63.53       62.22      5.86 o 
  -5   9   1      466.64      453.01     10.02 o 
  -4   9   1      272.53      245.87     12.15 o 
  -3   9   1        7.45        7.54      1.38 o 
  -2   9   1      242.31      233.68      4.54 o 
  -1   9   1     1475.27     1479.10     15.06 o 
   0   9   1     4544.62     4792.67     47.30 o 
   1   9   1       35.93       43.56      1.94 o 
   2   9   1      123.55      112.98      3.59 o 
   3   9   1       20.71       37.14      4.65 o 
   4   9   1      103.67       86.87      6.88 o 
   5   9   1       64.93       72.49      6.19 o 
   6   9   1       80.44       62.65     10.14 o 
  -6  10   1        1.95        6.70      2.17 o 
  -5  10   1       11.92        9.73      2.63 o 
  -4  10   1      200.31      202.51      5.96 o 
  -3  10   1        0.08        1.33      0.89 o 
  -2  10   1       14.53       14.14      2.66 o 
  -1  10   1       92.51       86.62      3.84 o 
   0  10   1      186.29      199.17      8.12 o 
   1  10   1       66.11       58.70      3.82 o 
   2  10   1     1285.04     1300.47     11.22 o 
   3  10   1       27.89       25.10      4.03 o 
   4  10   1       52.37       51.07      5.27 o 
   5  10   1        3.78        9.92      2.78 o 
   6  10   1       23.66        8.66      3.88 o 
  -6  11   1      221.07      202.77     13.70 o 
  -5  11   1      136.17      117.36      9.66 o 
  -4  11   1      410.89      386.48      8.53 o 
  -3  11   1      163.30      179.13      5.02 o 
  -2  11   1       54.33       54.76      4.48 o 
  -1  11   1      464.22      455.91      7.01 o 
   0  11   1     1102.29     1141.48     17.48 o 
   1  11   1      266.16      261.81     10.37 o 
   2  11   1      905.74      957.71     12.60 o 
   3  11   1       42.06       39.14      5.14 o 
   4  11   1      396.40      367.23     10.93 o 
   5  11   1        6.09        7.80      3.53 o 
  -6  12   1        4.01        4.68      2.06 o 
  -5  12   1       11.60        9.26      2.51 o 
  -4  12   1        1.60        3.10      2.88 o 
  -3  12   1        8.72        5.40      2.79 o 
  -2  12   1       11.91        7.53      2.16 o 
  -1  12   1       60.22       54.61      1.77 o 
   0  12   1      215.03      231.94     10.00 o 
   1  12   1      348.03      346.07      8.25 o 
   2  12   1      211.00      209.43      8.58 o 
   3  12   1        1.07        2.51      1.98 o 
   4  12   1        0.37        5.09      2.12 o 
   5  12   1        8.20        9.24      3.95 o 
  -5  13   1        1.23        5.31      2.10 o 
  -4  13   1      187.03      178.33      9.12 o 
  -3  13   1      511.74      539.78     17.03 o 
  -2  13   1        3.92        3.61      1.68 o 
  -1  13   1       24.91       26.23      5.08 o 
   0  13   1        4.07        3.30      2.88 o 
   1  13   1      915.76      922.88     18.14 o 
   2  13   1       29.89       28.67      3.89 o 
   3  13   1        8.43       12.54      3.36 o 
   4  13   1       21.94       14.92      3.92 o 
  -5  14   1       54.54       39.61      8.97 o 
  -4  14   1       56.76       67.68     13.79 o 
  -3  14   1       23.72       13.61      4.07 o 
  -2  14   1       32.72       31.84      5.21 o 
  -1  14   1       12.95        8.88      2.89 o 
   0  14   1       67.07       70.75      9.34 o 
   1  14   1      268.92      252.17      9.73 o 
   2  14   1        3.99        8.33      2.18 o 
   3  14   1        0.01        6.07      2.22 o 
   4  14   1        5.94        7.98      4.81 o 
  -4  15   1      189.87      187.36      9.04 o 
  -3  15   1      130.30      136.91     13.72 o 
  -2  15   1      133.60      137.78     10.77 o 
  -1  15   1       13.25       19.06      4.62 o 
   0  15   1      203.38      211.04      9.77 o 
   1  15   1      455.55      450.67     17.68 o 
   2  15   1       49.40       46.34      7.74 o 
   3  15   1       16.93       12.87      3.97 o 
  -3  16   1       18.03       23.55      6.80 o 
  -2  16   1       22.48       15.96      7.15 o 
  -1  16   1      166.67      163.64     12.54 o 
   0  16   1       73.09       65.99     12.37 o 
   1  16   1       26.69       28.64      5.88 o 
   2  16   1       29.01       20.75      4.56 o 
   3  16   1        0.14        3.39      2.42 o 
  -2  17   1        0.27        7.15      3.18 o 
  -1  17   1       51.76       45.40      5.92 o 
   0  17   1       20.33       20.91      4.55 o 
   1  17   1       10.01        7.22      2.04 o 
  -8   0   2      103.65       69.40     15.65 o 
  -7   0   2      388.16      413.16     20.49 o 
  -6   0   2      608.14      625.13     14.62 o 
  -5   0   2       90.07       86.53     13.20 o 
  -4   0   2     2524.53     2519.89     32.75 o 
  -3   0   2      299.51      300.21      3.98 o 
  -2   0   2        6.00        6.97      1.62 o 
  -1   0   2      119.73       85.24      1.44 o 
   0   0   2     1635.09     1636.20      9.12 o 
   1   0   2      921.53      931.90      8.28 o 
   2   0   2     1546.98     1418.07     10.21 o 
   3   0   2       34.52       21.80      6.04 o 
   4   0   2      109.37      112.77      9.16 o 
   5   0   2       54.53       57.98     13.92 o 
   6   0   2      247.72      256.74     25.03 o 
  -8   1   2        7.73        7.76      3.21 o 
  -7   1   2      524.48      548.30     14.18 o 
  -6   1   2        9.75       10.45      2.77 o 
  -5   1   2      111.29      106.54      4.81 o 
  -4   1   2      104.79      106.18      3.68 o 
  -3   1   2     1773.01     1702.35     11.19 o 
  -2   1   2     1475.02     1531.06      6.61 o 
  -1   1   2      597.64      556.43      2.59 o 
   0   1   2      152.91      146.68      2.53 o 
   1   1   2     1121.35     1147.88      6.19 o 
   2   1   2       80.06       85.82      4.21 o 
   3   1   2      356.73      333.74     12.26 o 
   4   1   2       16.71       26.62      4.10 o 
   5   1   2        7.59       10.50      3.39 o 
   6   1   2      187.75      187.93      9.61 o 
  -8   2   2      218.30      228.94     10.76 o 
  -7   2   2      285.23      298.78     10.41 o 
  -6   2   2      698.70      717.45      9.52 o 
  -5   2   2      315.18      288.64      9.37 o 
  -4   2   2     1127.14     1112.51      9.43 o 
  -3   2   2     1963.37     1984.39      7.84 o 
  -2   2   2     1088.45     1088.80      4.84 o 
  -1   2   2     4676.21     4453.76     19.65 o 
   0   2   2     4193.55     3972.25     14.16 o 
   1   2   2     1196.54     1110.64      8.69 o 
   2   2   2     2169.99     2224.27     20.07 o 
   3   2   2       95.67       89.82      6.30 o 
   4   2   2      519.19      508.58     11.17 o 
   5   2   2      438.59      450.89     11.89 o 
   6   2   2       29.86       34.33      5.55 o 
  -8   3   2      203.82      193.08      8.28 o 
  -7   3   2        0.67        3.97      2.25 o 
  -6   3   2        6.47        2.25      2.02 o 
  -5   3   2      151.93      160.85      7.52 o 
  -4   3   2      147.86      161.86      5.54 o 
  -3   3   2       19.94       18.76      1.98 o 
  -2   3   2     2241.32     2143.53      8.14 o 
  -1   3   2     2766.66     2616.12     12.45 o 
   0   3   2     3734.70     3715.77     12.10 o 
   1   3   2     1061.45     1064.86      5.08 o 
   2   3   2      626.60      667.26      6.62 o 
   3   3   2      833.57      941.38     14.44 o 
   4   3   2        6.86       10.75      2.50 o 
   5   3   2      215.20      220.20      8.94 o 
   6   3   2      155.17      151.39     12.69 o 
  -8   4   2      213.03      187.21      9.91 o 
  -7   4   2      285.42      306.59      9.58 o 
  -6   4   2       94.97       97.57      7.66 o 
  -5   4   2      138.38      136.01      4.58 o 
  -4   4   2     2767.34     2810.98     20.60 o 
  -3   4   2     4206.06     4346.13     23.16 o 
  -2   4   2      290.06      327.05      2.69 o 
  -1   4   2       68.81      103.56      1.57 o 
   0   4   2      854.11      788.31      4.37 o 
   1   4   2     4962.12     4966.14     14.39 o 
   2   4   2      316.65      283.62      6.39 o 
   3   4   2       30.05       29.37      3.67 o 
   4   4   2       51.97       65.70      7.71 o 
   5   4   2      141.07      137.35      6.50 o 
   6   4   2        6.07        5.85      2.55 o 
  -8   5   2        1.72        9.68      2.70 o 
  -7   5   2       46.78       46.77      7.69 o 
  -6   5   2       26.58       21.86      2.86 o 
  -5   5   2      103.97      107.71      6.55 o 
  -4   5   2     7821.19     8272.66     97.98 o 
  -3   5   2      582.20      620.59      6.36 o 
  -2   5   2      719.09      740.03      6.89 o 
  -1   5   2       11.34       13.47      1.16 o 
   0   5   2       48.88       46.48      1.62 o 
   1   5   2      287.70      293.19      4.69 o 
   2   5   2       36.56       37.10      2.90 o 
   3   5   2      356.30      356.49      6.24 o 
   4   5   2      312.19      306.15      7.72 o 
   5   5   2       65.79       66.15      7.65 o 
   6   5   2        1.70        8.62      2.63 o 
  -7   6   2      503.50      503.07     10.76 o 
  -6   6   2       86.19       78.51      7.68 o 
  -5   6   2      204.55      216.03      7.37 o 
  -4   6   2     2140.88     2207.33     26.28 o 
  -3   6   2     2715.84     2757.34     17.77 o 
  -2   6   2     9036.77     8999.29     34.45 o 
  -1   6   2        1.59        2.30      0.71 o 
   0   6   2      192.61      189.34      2.59 o 
   1   6   2     2473.10     2525.17     13.81 o 
   2   6   2      162.54      149.08      3.89 o 
   3   6   2      290.07      303.92      6.83 o 
   4   6   2      627.34      640.51     11.79 o 
   5   6   2      339.24      337.04      9.52 o 
   6   6   2      605.49      636.59     27.19 o 
  -7   7   2      162.11      182.56     20.98 o 
  -6   7   2      845.29      824.35     15.89 o 
  -5   7   2      195.79      212.63      6.00 o 
  -4   7   2        3.32        7.49      2.76 o 
  -3   7   2     2397.10     2510.04     24.03 o 
  -2   7   2      429.44      484.50      5.35 o 
  -1   7   2       10.62       15.20      1.47 o 
   0   7   2      409.14      461.13      6.62 o 
   1   7   2       45.71       56.74      2.13 o 
   2   7   2       94.12      107.30      4.81 o 
   3   7   2       84.95       95.39      8.78 o 
   4   7   2       15.03       16.78      3.00 o 
   5   7   2       12.68       17.32      3.83 o 
   6   7   2        2.64        8.44      3.63 o 
  -7   8   2       27.62       31.38      3.47 o 
  -6   8   2       86.85       81.70     10.68 o 
  -5   8   2      664.86      663.45     11.10 o 
  -4   8   2       16.38       13.09      2.76 o 
  -3   8   2      210.56      182.38      6.29 o 
  -2   8   2     2710.14     2774.49     17.47 o 
  -1   8   2     1110.13     1133.60      9.19 o 
   0   8   2      539.80      556.54      6.52 o 
   1   8   2       40.13       32.16      2.38 o 
   2   8   2      103.90       97.98      6.16 o 
   3   8   2       81.92       83.07      4.93 o 
   4   8   2      451.03      492.66      9.85 o 
   5   8   2       76.44       88.93      9.44 o 
   6   8   2       17.57       18.22      5.35 o 
  -7   9   2       74.00       53.92      6.29 o 
  -6   9   2       26.02       20.43      3.57 o 
  -5   9   2      626.60      627.43     11.02 o 
  -4   9   2       83.92       85.20      7.01 o 
  -3   9   2       18.35       18.12      2.01 o 
  -2   9   2        2.78        3.00      1.19 o 
  -1   9   2     1757.24     1890.26     18.33 o 
   0   9   2      253.52      271.29      5.17 o 
   1   9   2      377.52      376.51      7.62 o 
   2   9   2       74.13       69.58      6.17 o 
   3   9   2       56.33       54.62      6.79 o 
   4   9   2       19.85       16.58      2.94 o 
   5   9   2       15.73       10.85      2.88 o 
  -7  10   2       26.58       12.81      2.66 o 
  -6  10   2        8.52        6.90      2.73 o 
  -5  10   2      589.70      593.54     14.74 o 
  -4  10   2      231.38      217.71     12.25 o 
  -3  10   2       89.22       96.25      2.65 o 
  -2  10   2      500.21      498.79      8.96 o 
  -1  10   2      820.33      831.78     10.72 o 
   0  10   2      598.88      564.76      8.01 o 
   1  10   2      319.49      314.39      4.56 o 
   2  10   2       16.74       21.19      2.61 o 
   3  10   2     1150.44     1203.54     18.68 o 
   4  10   2      284.08      301.37     12.63 o 
   5  10   2      163.09      164.95      9.66 o 
  -6  11   2       44.40       43.68      8.80 o 
  -5  11   2      170.31      185.47     10.41 o 
  -4  11   2        0.03        3.47      1.50 o 
  -3  11   2      179.07      184.19     10.42 o 
  -2  11   2      265.94      250.60     10.17 o 
  -1  11   2      114.90      112.51      3.67 o 
   0  11   2       28.60       26.14      2.00 o 
   1  11   2      154.39      134.36     10.30 o 
   2  11   2       78.84       73.72      5.86 o 
   3  11   2        3.83        5.81      2.29 o 
   4  11   2        0.57        5.06      2.19 o 
   5  11   2        0.87        8.19      3.40 o 
  -6  12   2       17.57       23.35      4.69 o 
  -5  12   2        9.16       16.51      3.58 o 
  -4  12   2       27.24       37.50      5.91 o 
  -3  12   2        3.73        8.17      2.76 o 
  -2  12   2       94.20      104.74      5.32 o 
  -1  12   2      129.56      129.83     10.18 o 
   0  12   2      369.94      371.71     14.32 o 
   1  12   2       52.57       47.44      4.49 o 
   2  12   2      170.05      155.90     10.80 o 
   3  12   2      173.48      187.92      8.92 o 
   4  12   2       96.20       88.56     14.91 o 
  -5  13   2        9.11        6.24      2.19 o 
  -4  13   2        4.93        6.20      2.29 o 
  -3  13   2        8.11        6.23      2.54 o 
  -2  13   2       26.94       24.36      4.83 o 
  -1  13   2        3.93        6.89      2.38 o 
   0  13   2      937.98      987.98     19.76 o 
   1  13   2        2.29        4.90      2.85 o 
   2  13   2        1.03        3.65      2.23 o 
   3  13   2       41.82       24.75      6.89 o 
   4  13   2       91.18       70.46     13.98 o 
  -5  14   2       27.50       26.62      5.52 o 
  -4  14   2        8.70       15.47      4.22 o 
  -3  14   2      335.70      352.28     19.22 o 
  -2  14   2       11.97       10.34      3.90 o 
  -1  14   2      138.09      143.80     14.50 o 
   0  14   2      803.92      836.23     16.50 o 
   1  14   2      101.31      109.30     14.52 o 
   2  14   2      692.11      753.84     16.70 o 
   3  14   2       81.74       90.46     14.64 o 
  -4  15   2        8.55       10.00      3.47 o 
  -3  15   2        3.41        3.68      3.87 o 
  -2  15   2       93.74      102.92      9.88 o 
  -1  15   2      537.66      523.85     15.20 o 
   0  15   2        2.48        0.96      2.97 o 
   1  15   2      132.58      130.97      9.64 o 
   2  15   2      115.27      127.23     11.04 o 
   3  15   2        5.20       12.61      5.53 o 
  -4  16   2        2.92        7.88      3.08 o 
  -3  16   2        9.53       11.30      3.69 o 
  -2  16   2       29.12       29.21      6.36 o 
  -1  16   2      198.85      211.54     14.64 o 
   0  16   2      111.80       91.12     13.93 o 
   1  16   2      185.47      191.55     11.22 o 
   2  16   2       76.57       67.88     12.72 o 
  -2  17   2        2.46       10.37      3.51 o 
  -1  17   2       66.21       52.37     11.35 o 
   0  17   2       10.71       11.25      2.91 o 
   1  17   2       91.24       95.10     16.38 o 
  -8   1   3      116.34      119.88      9.35 o 
  -7   1   3        7.24        6.90      2.44 o 
  -6   1   3      189.77      191.94      8.15 o 
  -5   1   3      992.41     1028.12     19.03 o 
  -4   1   3        1.46        3.27      0.99 o 
  -3   1   3      200.01      164.06      2.17 o 
  -2   1   3     3580.25     3341.62     12.37 o 
  -1   1   3     2432.55     2273.44      7.94 o 
   0   1   3     3715.51     3789.57     14.92 o 
   1   1   3      136.52      167.97      3.42 o 
   2   1   3      581.95      553.28     13.09 o 
   3   1   3     3406.03     3443.44     22.22 o 
   4   1   3      456.35      461.67      8.25 o 
   5   1   3      316.92      327.70     10.89 o 
   6   1   3      210.49      203.22     11.87 o 
  -8   2   3       61.15       62.21      7.91 o 
  -7   2   3       17.64       19.47      4.12 o 
  -6   2   3      136.71      128.37      6.23 o 
  -5   2   3      574.20      560.74      8.43 o 
  -4   2   3       81.12       70.34      3.67 o 
  -3   2   3      386.65      388.73      3.92 o 
  -2   2   3     5492.05     5407.91     24.29 o 
  -1   2   3     4036.84     3982.66     14.13 o 
   0   2   3      944.17      787.65      4.78 o 
   1   2   3     2268.66     2444.74     13.28 o 
   2   2   3        1.75        5.53      2.00 o 
   3   2   3      307.82      310.02      7.91 o 
   4   2   3      321.82      302.19     10.18 o 
   5   2   3        4.04        5.55      2.55 o 
   6   2   3        4.97        6.25      2.24 o 
  -8   3   3      183.41      187.55     13.56 o 
  -7   3   3       35.59       44.81      4.58 o 
  -6   3   3       59.77       62.84      5.27 o 
  -5   3   3      641.48      615.79     14.33 o 
  -4   3   3      891.19      845.35      8.50 o 
  -3   3   3      365.17      333.86      3.52 o 
  -2   3   3       46.91       67.15      2.05 o 
  -1   3   3     1318.66     1339.52      5.56 o 
   0   3   3     1631.27     1542.86      8.11 o 
   1   3   3     1420.12     1342.49      8.62 o 
   2   3   3      303.37      269.00      5.67 o 
   3   3   3      342.88      326.52      8.29 o 
   4   3   3      637.94      606.25     10.10 o 
   5   3   3      496.63      502.33     12.16 o 
   6   3   3      676.17      682.76     10.26 o 
  -8   4   3       13.98       13.64      4.33 o 
  -7   4   3       64.75       72.91      6.03 o 
  -6   4   3       11.86       10.48      2.64 o 
  -5   4   3      309.74      296.51      6.14 o 
  -4   4   3      472.68      481.13      6.98 o 
  -3   4   3      209.15      184.03      3.81 o 
  -2   4   3       39.38       42.82      2.16 o 
  -1   4   3      138.19      148.45      2.57 o 
   0   4   3     1100.27     1119.77      6.00 o 
   1   4   3      240.02      253.35      3.42 o 
   2   4   3      127.59      128.22      4.57 o 
   3   4   3       11.76        9.97      2.45 o 
   4   4   3      429.95      413.06      8.96 o 
   5   4   3       42.20       34.98      4.63 o 
   6   4   3       11.58       14.31      3.55 o 
  -8   5   3      228.49      214.96      8.79 o 
  -7   5   3       76.99       69.22      9.11 o 
  -6   5   3      171.22      179.06      8.79 o 
  -5   5   3      933.13      980.91     15.23 o 
  -4   5   3      416.88      418.83      7.21 o 
  -3   5   3     1262.96     1191.30      6.50 o 
  -2   5   3      134.28      113.36      2.15 o 
  -1   5   3       50.13       33.53      2.52 o 
   0   5   3      784.62      747.18      8.88 o 
   1   5   3      141.51      109.24      2.43 o 
   2   5   3     1278.85     1310.25     13.14 o 
   3   5   3      108.28      120.47      6.29 o 
   4   5   3       24.23       25.91      5.28 o 
   5   5   3      275.99      260.04     12.25 o 
   6   5   3       27.57       15.61      4.09 o 
  -8   6   3       34.19       18.56      5.17 o 
  -7   6   3        1.00        7.91      3.13 o 
  -6   6   3      611.47      599.27     13.07 o 
  -5   6   3       30.62       32.83      3.92 o 
  -4   6   3     1872.38     1879.21     20.29 o 
  -3   6   3      159.12      143.15      3.49 o 
  -2   6   3       13.27        4.44      1.05 o 
  -1   6   3     2887.35     3033.29     10.03 o 
   0   6   3      859.13      878.39      9.24 o 
   1   6   3     1001.60     1037.05      8.00 o 
   2   6   3      329.24      331.57      7.13 o 
   3   6   3      299.08      281.76      5.90 o 
   4   6   3       29.88       33.84      4.59 o 
   5   6   3      103.90       98.07     11.73 o 
  -8   7   3       12.22       15.37      3.26 o 
  -7   7   3      122.15      134.18      9.15 o 
  -6   7   3     1745.12     1780.84     26.93 o 
  -5   7   3      591.23      593.86     11.79 o 
  -4   7   3      265.64      270.93      5.94 o 
  -3   7   3        1.98        2.35      1.31 o 
  -2   7   3      307.83      268.30      4.01 o 
  -1   7   3      713.11      664.98      4.99 o 
   0   7   3      341.98      304.12      4.22 o 
   1   7   3      789.72      694.06      8.33 o 
   2   7   3      732.80      732.13     12.78 o 
   3   7   3       79.47       89.76      7.47 o 
   4   7   3       15.82       16.33      3.88 o 
   5   7   3       50.65       47.74      7.64 o 
  -7   8   3       11.64       13.38      2.94 o 
  -6   8   3      863.88      828.20     17.88 o 
  -5   8   3      759.62      784.86     13.06 o 
  -4   8   3      538.97      522.24      7.64 o 
  -3   8   3       48.12       51.65      3.94 o 
  -2   8   3       16.88       20.11      1.96 o 
  -1   8   3      133.10      142.88      4.33 o 
   0   8   3       43.84       44.60      3.43 o 
   1   8   3      164.65      147.42      4.13 o 
   2   8   3      575.80      593.09      8.29 o 
   3   8   3       96.89      103.68      9.79 o 
   4   8   3      177.00      172.74      9.68 o 
   5   8   3       12.43       14.32      5.44 o 
  -7   9   3      146.13      150.59      8.08 o 
  -6   9   3      311.84      312.64      8.76 o 
  -5   9   3        5.96        4.90      1.65 o 
  -4   9   3      169.63      190.12      4.32 o 
  -3   9   3      259.76      260.62      4.00 o 
  -2   9   3      700.56      679.30      9.35 o 
  -1   9   3      664.88      616.23      6.26 o 
   0   9   3      163.42      171.49      4.69 o 
   1   9   3      814.47      813.97      8.08 o 
   2   9   3      706.96      748.03      9.83 o 
   3   9   3      427.73      450.91      9.91 o 
   4   9   3      509.85      496.97     22.48 o 
   5   9   3        3.74        5.00      2.88 o 
  -7  10   3       37.86       35.83      4.33 o 
  -6  10   3        0.08        5.10      2.53 o 
  -5  10   3       96.60       88.82      9.00 o 
  -4  10   3       32.34       29.45      3.61 o 
  -3  10   3       38.37       37.18      2.83 o 
  -2  10   3      443.75      463.34      6.57 o 
  -1  10   3        0.15        1.14      0.94 o 
   0  10   3      126.96      127.20      5.42 o 
   1  10   3       29.83       27.43      2.82 o 
   2  10   3       88.08       89.32      4.65 o 
   3  10   3      114.30      116.81      8.88 o 
   4  10   3      133.88      112.78     14.31 o 
   5  10   3       42.69       39.17      7.22 o 
  -7  11   3      196.25      160.89      8.78 o 
  -6  11   3        8.29        7.53      2.62 o 
  -5  11   3      328.51      319.52     11.41 o 
  -4  11   3      236.26      220.86      5.40 o 
  -3  11   3      231.48      225.43      5.30 o 
  -2  11   3      505.27      477.28      7.13 o 
  -1  11   3      478.89      447.22      5.18 o 
   0  11   3      370.95      376.31      8.78 o 
   1  11   3      351.65      348.77      7.74 o 
   2  11   3      525.22      552.00     10.20 o 
   3  11   3      222.23      221.49     14.99 o 
   4  11   3       82.15       56.98     10.56 o 
  -6  12   3       18.38       19.63      4.17 o 
  -5  12   3        1.30        4.52      2.40 o 
  -4  12   3       14.10       16.25      2.95 o 
  -3  12   3      707.34      677.37     10.10 o 
  -2  12   3       25.85       25.25      4.40 o 
  -1  12   3       11.41       12.51      2.65 o 
   0  12   3      394.71      390.25      5.20 o 
   1  12   3       77.60       75.42      4.97 o 
   2  12   3       15.05       12.09      2.57 o 
   3  12   3       32.49       33.02      8.21 o 
   4  12   3        3.78        4.29      2.79 o 
  -6  13   3        1.95        7.03      2.57 o 
  -5  13   3       59.79       54.96      6.36 o 
  -4  13   3      309.27      336.40     13.18 o 
  -3  13   3       16.39        8.96      2.07 o 
  -2  13   3      223.33      223.18      8.62 o 
  -1  13   3      451.92      462.59     17.30 o 
   0  13   3      241.30      240.54     10.68 o 
   1  13   3      347.12      378.40     20.09 o 
   2  13   3       66.46       55.70      8.47 o 
   3  13   3      240.91      236.12      9.88 o 
  -5  14   3       25.26       20.86      5.91 o 
  -4  14   3        0.41        5.64      2.37 o 
  -3  14   3        3.40        6.23      3.28 o 
  -2  14   3      105.74      108.84      9.04 o 
  -1  14   3     1042.48     1075.24     21.75 o 
   0  14   3      415.41      390.62     22.86 o 
   1  14   3       89.67       78.01      7.57 o 
   2  14   3        6.52        8.74      3.90 o 
   3  14   3        5.38        2.42      2.68 o 
  -5  15   3       10.67       14.33      4.25 o 
  -4  15   3      144.81      149.48     15.81 o 
  -3  15   3      318.80      300.51     15.95 o 
  -2  15   3      437.22      461.00     16.76 o 
  -1  15   3      124.97      127.48     10.35 o 
   0  15   3       15.43       18.48      5.73 o 
   1  15   3      134.75      121.21     15.97 o 
   2  15   3       10.13       18.84      5.06 o 
  -4  16   3        6.11       13.52      3.37 o 
  -3  16   3        5.50        8.68      2.56 o 
  -2  16   3      373.39      347.62     15.90 o 
  -1  16   3       12.43       14.30      4.01 o 
   0  16   3       93.87      122.77     16.84 o 
   1  16   3        1.95        5.51      3.46 o 
  -2  17   3      134.41      145.03     13.66 o 
  -1  17   3        1.05        1.70      1.86 o 
   0  17   3      123.73      109.14     17.36 o 
  -8   0   4        0.65        3.19      2.38 o 
  -7   0   4      286.91      284.36     13.83 o 
  -6   0   4       12.01       11.49      4.94 o 
  -5   0   4       88.02       60.04      5.54 o 
  -4   0   4      973.25      940.39     11.94 o 
  -3   0   4     2983.13     3034.43     21.43 o 
  -2   0   4      329.96      355.63      4.97 o 
  -1   0   4    12290.47    12056.17     63.18 o 
   0   0   4      374.46      290.73      6.89 o 
   1   0   4     1443.73     1354.04     15.81 o 
   2   0   4     1198.88     1148.01     58.64 o 
   3   0   4     1781.68     1791.78     22.83 o 
   4   0   4     1201.86     1177.90     26.10 o 
   5   0   4       34.57       30.04      8.53 o 
  -8   1   4        0.03        6.55      1.77 o 
  -7   1   4        1.01        5.76      1.93 o 
  -6   1   4      353.07      339.64      6.89 o 
  -5   1   4      333.05      321.35      8.28 o 
  -4   1   4      609.95      603.49      7.23 o 
  -3   1   4      199.14      179.38      3.10 o 
  -2   1   4       91.51       77.44      1.35 o 
  -1   1   4      209.04      214.35      2.67 o 
   0   1   4        8.70       10.40      1.24 o 
   1   1   4      666.71      659.04      6.92 o 
   2   1   4     1507.26     1535.00     17.79 o 
   3   1   4        0.82        2.84      2.56 o 
   4   1   4       14.89       12.13      3.21 o 
   5   1   4      116.01      110.38      8.18 o 
  -8   2   4       47.48       45.32      6.80 o 
  -7   2   4      707.91      712.43     12.76 o 
  -6   2   4      555.51      541.54     11.23 o 
  -5   2   4     1027.08      985.14     10.25 o 
  -4   2   4     1766.45     1764.16     15.98 o 
  -3   2   4       32.33       23.69      1.64 o 
  -2   2   4     1436.28     1427.86      5.89 o 
  -1   2   4      102.75       66.84      2.10 o 
   0   2   4     2357.57     2392.50      9.96 o 
   1   2   4     3023.58     3017.51     18.86 o 
   2   2   4     1212.38     1199.48     19.03 o 
   3   2   4      781.03      780.60     15.67 o 
   4   2   4       89.21       96.21      9.88 o 
   5   2   4       36.90       27.89      3.73 o 
  -8   3   4      101.59      109.40      6.50 o 
  -7   3   4        9.15       11.81      2.57 o 
  -6   3   4      677.73      688.01      9.30 o 
  -5   3   4       32.57       37.71      3.60 o 
  -4   3   4     1119.57     1166.78      8.36 o 
  -3   3   4     2359.31     2500.04      7.87 o 
  -2   3   4      261.14      255.58      3.18 o 
  -1   3   4      931.71      969.32      3.81 o 
   0   3   4        4.55        8.61      2.36 o 
   1   3   4      137.93      151.45      4.52 o 
   2   3   4        6.60        9.28      1.55 o 
   3   3   4      433.37      436.94      9.55 o 
   4   3   4       68.94       67.79      6.40 o 
   5   3   4        1.43        4.21      1.98 o 
  -8   4   4       25.68       25.58      4.59 o 
  -7   4   4       70.58       71.80      7.19 o 
  -6   4   4      259.81      269.44      6.47 o 
  -5   4   4       14.80       10.54      1.88 o 
  -4   4   4        1.30        4.50      1.20 o 
  -3   4   4       83.94      125.98      2.30 o 
  -2   4   4     3306.65     3201.42      8.96 o 
  -1   4   4        2.00        9.51      0.92 o 
   0   4   4     2255.07     2251.90     12.32 o 
   1   4   4     2748.03     2825.93     17.70 o 
   2   4   4      623.84      596.86      9.22 o 
   3   4   4      277.20      261.67     10.39 o 
   4   4   4      401.92      371.87     10.58 o 
   5   4   4      549.53      559.23     14.41 o 
  -8   5   4        0.29        8.49      2.46 o 
  -7   5   4        1.64        7.70      2.43 o 
  -6   5   4        8.97        9.96      2.26 o 
  -5   5   4        0.40        3.55      2.50 o 
  -4   5   4      524.69      514.74      7.76 o 
  -3   5   4      131.87      122.50      3.83 o 
  -2   5   4       24.38       29.71      2.33 o 
  -1   5   4     1985.00     2078.83      7.48 o 
   0   5   4      142.98      115.00      4.57 o 
   1   5   4      966.73     1024.12     10.26 o 
   2   5   4      376.86      397.47     10.83 o 
   3   5   4      401.14      424.50      9.37 o 
   4   5   4      491.93      482.88     10.64 o 
   5   5   4       31.56       36.02      6.06 o 
  -8   6   4       51.32       43.24      8.13 o 
  -7   6   4        4.21        3.73      2.18 o 
  -6   6   4       10.18       15.17      2.81 o 
  -5   6   4      171.13      179.09      8.23 o 
  -4   6   4       32.46       31.87      2.96 o 
  -3   6   4     2454.25     2435.68     14.92 o 
  -2   6   4      287.47      267.17      3.56 o 
  -1   6   4      910.22      879.09      8.20 o 
   0   6   4      373.16      349.10      6.86 o 
   1   6   4     1308.05     1345.03     12.97 o 
   2   6   4       50.89       58.02      4.99 o 
   3   6   4       27.32       25.28      3.45 o 
   4   6   4      571.39      581.40     14.77 o 
   5   6   4      191.54      183.21      9.37 o 
  -8   7   4        8.20        5.57      1.91 o 
  -7   7   4       25.97       20.42      3.62 o 
  -6   7   4      117.96      102.87     12.33 o 
  -5   7   4        0.55        6.48      1.64 o 
  -4   7   4       21.71       12.77      2.68 o 
  -3   7   4       98.89      109.13      2.98 o 
  -2   7   4      888.23      949.81      7.56 o 
  -1   7   4       14.58       20.79      1.75 o 
   0   7   4      311.62      327.66      4.58 o 
   1   7   4      199.41      202.17      5.11 o 
   2   7   4      600.89      551.76      7.85 o 
   3   7   4       87.91       81.57      6.83 o 
   4   7   4        4.75        9.60      3.74 o 
   5   7   4        5.71        9.02      4.71 o 
  -8   8   4       57.06       37.82      5.05 o 
  -7   8   4      254.22      251.03      8.33 o 
  -6   8   4        3.82        7.82      2.05 o 
  -5   8   4       16.47       22.43      4.15 o 
  -4   8   4       17.37       16.63      4.26 o 
  -3   8   4      887.09      890.65     12.44 o 
  -2   8   4      357.58      349.76      4.68 o 
  -1   8   4       50.17       46.82      2.34 o 
   0   8   4     1156.53     1185.88     13.85 o 
   1   8   4      557.66      576.46     11.53 o 
   2   8   4      270.00      268.71      9.81 o 
   3   8   4      332.92      337.04     13.73 o 
   4   8   4       27.10       26.90      4.66 o 
   5   8   4      216.70      237.87     10.85 o 
  -7   9   4        1.12        6.73      1.90 o 
  -6   9   4       64.18       64.65      9.37 o 
  -5   9   4        0.32        6.69      2.03 o 
  -4   9   4      218.48      200.31      4.66 o 
  -3   9   4      107.12       96.76      3.61 o 
  -2   9   4      463.96      487.26      9.25 o 
  -1   9   4      503.11      544.08      5.10 o 
   0   9   4      465.69      484.67      8.81 o 
   1   9   4      178.25      169.10      4.84 o 
   2   9   4        0.10        4.92      1.42 o 
   3   9   4       62.92       68.36      9.30 o 
   4   9   4       51.98       44.12      6.73 o 
  -7  10   4      262.59      245.73      7.42 o 
  -6  10   4      360.01      370.05      9.89 o 
  -5  10   4       55.33       53.51      4.81 o 
  -4  10   4      228.07      219.04      4.85 o 
  -3  10   4      666.97      656.14      7.20 o 
  -2  10   4     1036.06     1055.48      9.71 o 
  -1  10   4      609.52      600.15      6.73 o 
   0  10   4      293.99      294.30      6.85 o 
   1  10   4        2.80        2.88      1.25 o 
   2  10   4      287.12      287.04     12.53 o 
   3  10   4       44.15       41.83      5.23 o 
   4  10   4        0.40        2.65      3.14 o 
  -7  11   4       51.26       39.90      8.19 o 
  -6  11   4       17.18       16.95      3.09 o 
  -5  11   4      158.16      142.24      4.60 o 
  -4  11   4        0.70        2.80      1.13 o 
  -3  11   4      332.24      318.67      9.42 o 
  -2  11   4      497.84      491.49      8.88 o 
  -1  11   4       20.58       17.88      2.43 o 
   0  11   4      330.82      341.24      8.07 o 
   1  11   4       45.10       50.77      4.71 o 
   2  11   4      152.48      128.14      7.01 o 
   3  11   4        2.10        5.32      2.59 o 
   4  11   4        0.65        6.43      2.80 o 
  -6  12   4       64.55       44.58      7.96 o 
  -5  12   4      195.88      184.77     12.33 o 
  -4  12   4      713.05      714.33     21.78 o 
  -3  12   4      827.58      798.98     15.11 o 
  -2  12   4       27.38       21.27      2.66 o 
  -1  12   4     1112.95     1088.50     14.44 o 
   0  12   4      235.86      229.61      7.65 o 
   1  12   4      170.69      166.08      7.91 o 
   2  12   4      399.67      409.84     13.42 o 
   3  12   4        4.40        8.46      3.00 o 
  -6  13   4       27.32       23.49      4.57 o 
  -5  13   4      112.68      129.00     11.31 o 
  -4  13   4      123.92      120.55      6.09 o 
  -3  13   4       79.87       68.10      6.15 o 
  -2  13   4       42.41       33.70      8.10 o 
  -1  13   4        1.29        6.57      6.39 o 
   0  13   4        0.02        4.30      2.53 o 
   1  13   4        0.21        6.16      3.51 o 
   2  13   4       67.06       68.36      9.07 o 
   3  13   4        3.90       12.37      5.81 o 
  -5  14   4      412.03      434.59     18.57 o 
  -4  14   4      207.43      248.11     13.49 o 
  -3  14   4      113.92      125.37     14.10 o 
  -2  14   4        5.56        9.65      2.45 o 
  -1  14   4      138.04      133.96     11.25 o 
   0  14   4       63.80       63.89     13.50 o 
   1  14   4        4.81        3.64      3.55 o 
   2  14   4       13.32       15.64      5.92 o 
  -5  15   4        0.54        5.16      2.58 o 
  -4  15   4        1.74        6.24      3.06 o 
  -3  15   4        0.54        4.91      2.91 o 
  -2  15   4       95.17       72.71     11.10 o 
  -1  15   4       74.05       66.26     10.38 o 
   0  15   4       82.77       76.06     13.79 o 
   1  15   4      223.68      228.02     25.73 o 
   2  15   4       22.00       20.64     11.55 o 
  -4  16   4      154.35      169.61     19.27 o 
  -3  16   4       40.33       45.72      7.10 o 
  -2  16   4       24.09       18.16      3.47 o 
  -1  16   4       12.97       12.82      4.56 o 
   0  16   4       27.80       25.49      7.13 o 
   1  16   4       86.93       70.41     17.04 o 
  -2  17   4      101.18       84.22     10.58 o 
  -1  17   4        0.00        6.10      7.48 o 
  -9   1   5      136.58      141.86     11.74 o 
  -8   1   5      722.64      729.09     12.97 o 
  -7   1   5      233.56      223.34      5.19 o 
  -6   1   5        7.61        5.32      2.43 o 
  -5   1   5       19.46       27.53      2.88 o 
  -4   1   5     1563.44     1483.65     15.85 o 
  -3   1   5        9.47        4.43      1.11 o 
  -2   1   5     4591.67     4763.94     14.08 o 
  -1   1   5     5127.53     5215.65     15.12 o 
   0   1   5     1632.91     1595.27     17.42 o 
   1   1   5      180.54      165.54      4.92 o 
   2   1   5      742.11      707.59      8.98 o 
   3   1   5      197.06      204.06      7.46 o 
   4   1   5       24.75       15.94      3.32 o 
   5   1   5        0.56        6.23      2.64 o 
  -9   2   5       10.38       10.35      3.36 o 
  -8   2   5        0.19        4.53      1.98 o 
  -7   2   5       23.90       23.80      4.07 o 
  -6   2   5       27.96       20.52      3.23 o 
  -5   2   5      392.96      378.86      6.34 o 
  -4   2   5        2.98        1.83      0.99 o 
  -3   2   5      132.79      117.51      2.10 o 
  -2   2   5      192.64      204.41      2.24 o 
  -1   2   5      652.89      729.03      5.07 o 
   0   2   5     2826.76     3046.27     17.12 o 
   1   2   5      670.50      698.68      7.83 o 
   2   2   5      291.41      307.77      6.55 o 
   3   2   5      341.58      340.64      7.10 o 
   4   2   5      137.96      113.53     10.14 o 
   5   2   5        8.99       11.16      3.97 o 
  -9   3   5       14.45       19.83      6.72 o 
  -8   3   5        0.78        4.58      2.06 o 
  -7   3   5        3.05        6.22      1.92 o 
  -6   3   5      176.17      190.38      4.82 o 
  -5   3   5     1444.35     1452.06     12.71 o 
  -4   3   5      342.20      330.92      4.75 o 
  -3   3   5     4739.50     4812.83     20.46 o 
  -2   3   5      131.02      106.12      3.45 o 
  -1   3   5     4560.67     4729.20     23.07 o 
   0   3   5        9.09        5.04      2.10 o 
   1   3   5      121.54       97.61      3.07 o 
   2   3   5      513.00      483.05      8.09 o 
   3   3   5      263.79      253.78      9.45 o 
   4   3   5      186.61      197.01     15.52 o 
   5   3   5       11.63       11.93      3.82 o 
  -8   4   5      121.20      125.42     13.79 o 
  -7   4   5        0.40        5.77      1.95 o 
  -6   4   5       26.01       32.08      3.84 o 
  -5   4   5       43.16       41.71      3.29 o 
  -4   4   5      562.15      569.90      7.17 o 
  -3   4   5        1.37        2.15      0.91 o 
  -2   4   5      339.33      357.26      3.36 o 
  -1   4   5      167.77      152.03      6.97 o 
   0   4   5      110.50      123.93      5.53 o 
   1   4   5      277.16      295.39      7.95 o 
   2   4   5      150.03      147.34      4.36 o 
   3   4   5        5.48        2.87      1.90 o 
   4   4   5        9.19        5.90      3.24 o 
   5   4   5        0.08        3.16      2.27 o 
  -8   5   5        9.70        7.51      3.62 o 
  -7   5   5      222.70      209.76     12.43 o 
  -6   5   5      655.15      661.90     12.52 o 
  -5   5   5      152.94      155.95      5.06 o 
  -4   5   5      412.58      395.83      5.64 o 
  -3   5   5      405.41      416.63      5.24 o 
  -2   5   5     2609.10     2684.41     16.26 o 
  -1   5   5     4180.40     4513.48     29.49 o 
   0   5   5     3542.12     3669.80     37.84 o 
   1   5   5     2112.54     2172.51     21.90 o 
   2   5   5       84.24       84.62      7.63 o 
   3   5   5      321.73      334.49     15.57 o 
   4   5   5      580.66      600.25     14.38 o 
  -8   6   5       25.33       24.52      4.06 o 
  -7   6   5        3.42       10.13      2.52 o 
  -6   6   5        0.76        4.87      1.91 o 
  -5   6   5        0.19        2.53      0.90 o 
  -4   6   5       26.36       30.12      3.03 o 
  -3   6   5      688.25      749.96      8.91 o 
  -2   6   5      188.96      221.32      3.98 o 
  -1   6   5       12.90       15.14      1.69 o 
   0   6   5       61.13       69.85      5.95 o 
   1   6   5      649.80      679.31      9.34 o 
   2   6   5       65.00       64.46      7.51 o 
   3   6   5       55.65       68.01      9.14 o 
   4   6   5       79.05       75.86     11.39 o 
  -8   7   5       18.31       22.65      4.82 o 
  -7   7   5       14.51       11.06      3.33 o 
  -6   7   5       24.75       23.91      3.53 o 
  -5   7   5        3.57        6.86      1.33 o 
  -4   7   5     1311.69     1330.52     14.64 o 
  -3   7   5      304.21      304.43      5.13 o 
  -2   7   5      692.64      678.29      7.04 o 
  -1   7   5        4.87        7.74      1.51 o 
   0   7   5      914.09      899.07     14.94 o 
   1   7   5      735.48      711.79      9.87 o 
   2   7   5      682.41      638.99     11.86 o 
   3   7   5       74.40       61.97      7.75 o 
   4   7   5      106.10       94.19     15.01 o 
  -8   8   5       76.52       53.76      7.47 o 
  -7   8   5       82.20       79.35      7.10 o 
  -6   8   5       72.10       70.90      5.59 o 
  -5   8   5      129.57      128.62      6.10 o 
  -4   8   5      849.10      847.90     10.30 o 
  -3   8   5      486.39      484.19      7.65 o 
  -2   8   5      558.32      536.35      6.09 o 
  -1   8   5      158.48      161.00      4.15 o 
   0   8   5       33.93       29.19      2.99 o 
   1   8   5      121.93      134.42      8.87 o 
   2   8   5      594.41      606.47     11.71 o 
   3   8   5        8.17        8.00      2.68 o 
   4   8   5       16.84       18.87      4.39 o 
  -8   9   5       38.86       34.90      6.50 o 
  -7   9   5       16.39       20.76      3.25 o 
  -6   9   5      232.81      248.06     10.80 o 
  -5   9   5     2121.13     2101.21     19.28 o 
  -4   9   5      782.53      799.61     11.10 o 
  -3   9   5     1506.48     1492.37     14.04 o 
  -2   9   5      263.34      255.51      5.75 o 
  -1   9   5      581.30      589.54      6.67 o 
   0   9   5      163.90      177.61      4.17 o 
   1   9   5      144.88      145.66      7.54 o 
   2   9   5      658.23      647.07     13.51 o 
   3   9   5      369.59      411.66     12.48 o 
   4   9   5      124.16      139.54     19.25 o 
  -7  10   5      152.26      148.48      9.79 o 
  -6  10   5       19.10       15.18      2.85 o 
  -5  10   5       26.50       17.83      2.68 o 
  -4  10   5       15.70       15.83      2.17 o 
  -3  10   5      280.34      288.47      5.19 o 
  -2  10   5        0.13        2.81      1.24 o 
  -1  10   5        8.74       13.39      1.88 o 
   0  10   5      510.13      517.51      9.47 o 
   1  10   5      220.34      208.16      7.94 o 
   2  10   5       27.12       29.35      4.24 o 
   3  10   5        0.39        7.21      2.73 o 
  -7  11   5       23.59       26.47      6.20 o 
  -6  11   5        1.08        4.86      2.21 o 
  -5  11   5      414.09      416.07     13.78 o 
  -4  11   5        2.10        3.70      1.88 o 
  -3  11   5       49.42       44.39      4.63 o 
  -2  11   5       19.31       23.49      2.91 o 
  -1  11   5        1.03        4.19      1.86 o 
   0  11   5       17.76       25.60      3.32 o 
   1  11   5       33.22       29.34      4.19 o 
   2  11   5       26.99       23.81      4.49 o 
   3  11   5      303.21      373.69     17.46 o 
  -7  12   5      105.34       93.10     15.92 o 
  -6  12   5       46.69       52.36      6.16 o 
  -5  12   5       25.55       21.25      4.22 o 
  -4  12   5        5.60        4.74      1.84 o 
  -3  12   5       15.60       20.33      3.35 o 
  -2  12   5        0.41        2.35      3.65 o 
  -1  12   5        0.16        5.24      1.58 o 
   0  12   5        1.03        2.87      1.94 o 
   1  12   5       10.61       10.20      3.20 o 
   2  12   5        0.33        7.96      3.46 o 
   3  12   5       12.59       12.52      3.51 o 
  -6  13   5      217.13      230.97      9.43 o 
  -5  13   5      262.47      265.83     16.66 o 
  -4  13   5      192.39      213.41      7.57 o 
  -3  13   5       99.58       96.91      6.25 o 
  -2  13   5      276.64      301.81      9.65 o 
  -1  13   5        4.17        7.35      2.42 o 
   0  13   5      801.34      801.19     21.94 o 
   1  13   5      144.20      141.38     20.46 o 
   2  13   5        9.82       13.56      3.67 o 
  -5  14   5       49.37       46.00      8.73 o 
  -4  14   5       77.22       63.09      8.85 o 
  -3  14   5       73.22       67.66      7.89 o 
  -2  14   5       87.35       73.11     10.45 o 
  -1  14   5       28.10       24.07      5.25 o 
   0  14   5       23.42       24.22      8.51 o 
   1  14   5      116.35      117.54     17.09 o 
   2  14   5       64.10       60.69     14.52 o 
  -5  15   5       96.13      128.25     26.48 o 
  -4  15   5        0.32        6.12      2.77 o 
  -3  15   5       12.64       17.07      3.49 o 
  -2  15   5        3.89        6.23      2.76 o 
  -1  15   5        3.10       10.35      4.04 o 
   0  15   5       40.71       41.76     10.09 o 
   1  15   5       10.17        9.03      3.82 o 
  -4  16   5        2.65        8.55      2.52 o 
  -3  16   5       69.59       70.43     10.96 o 
  -2  16   5        0.55       10.81      3.59 o 
  -1  16   5       15.94       12.87      5.77 o 
   0  16   5       19.18       17.19      4.40 o 
  -9   0   6       17.65       23.73     10.91 o 
  -8   0   6        8.45       12.10      5.12 o 
  -7   0   6       38.64       43.25      9.41 o 
  -6   0   6      363.64      328.74     15.12 o 
  -5   0   6     3931.62     3912.34     93.26 o 
  -4   0   6      210.40      180.67     14.82 o 
  -3   0   6     2908.69     3212.28     29.28 o 
  -2   0   6      544.12      618.01      5.89 o 
  -1   0   6      228.49      312.80      6.56 o 
   0   0   6       13.02       23.66      3.04 o 
   1   0   6      795.36      788.93     14.60 o 
   2   0   6     1185.11     1150.60     33.19 o 
   3   0   6        2.35        8.41      3.29 o 
   4   0   6       61.01       44.62      8.57 o 
  -9   1   6        8.68        8.74      3.05 o 
  -8   1   6        1.23        8.04      3.42 o 
  -7   1   6      294.39      282.28      9.79 o 
  -6   1   6       22.93       18.65      2.24 o 
  -5   1   6        0.97        2.41      1.76 o 
  -4   1   6      617.10      623.42      5.93 o 
  -3   1   6      123.59      119.08      2.21 o 
  -2   1   6      339.18      337.44      4.21 o 
  -1   1   6      148.49      155.69      3.23 o 
   0   1   6        0.24        1.56      0.87 o 
   1   1   6        3.26        5.74      1.92 o 
   2   1   6        5.17       10.20      2.29 o 
   3   1   6       24.64       24.29      3.44 o 
   4   1   6      111.63      115.66     12.52 o 
  -9   2   6       72.07       74.32     10.79 o 
  -8   2   6       27.36       21.60      5.32 o 
  -7   2   6        2.17        3.61      1.58 o 
  -6   2   6      144.39      129.63      5.09 o 
  -5   2   6      212.91      200.24      3.71 o 
  -4   2   6     2918.39     3048.79     20.15 o 
  -3   2   6     4243.29     4457.58     32.23 o 
  -2   2   6     3042.79     3075.63     16.28 o 
  -1   2   6      910.44      841.63      6.28 o 
   0   2   6      484.15      455.49      6.30 o 
   1   2   6      570.98      554.36      6.97 o 
   2   2   6      759.23      759.12      9.64 o 
   3   2   6      206.25      212.42      7.06 o 
   4   2   6      138.37      127.69     12.61 o 
  -9   3   6        4.73        7.26      4.54 o 
  -8   3   6        9.41       14.87      3.56 o 
  -7   3   6        7.40        5.83      1.78 o 
  -6   3   6       91.12       88.01      3.45 o 
  -5   3   6      217.02      246.13      8.34 o 
  -4   3   6       18.65       16.12      2.46 o 
  -3   3   6      672.78      733.75      5.42 o 
  -2   3   6      492.75      551.77      5.33 o 
  -1   3   6      130.35      130.70      4.66 o 
   0   3   6      155.17      146.30      6.24 o 
   1   3   6      298.53      277.00      5.17 o 
   2   3   6     1191.25     1197.38     25.18 o 
   3   3   6       41.50       38.84      7.80 o 
   4   3   6      150.36      146.39     10.07 o 
  -9   4   6        6.42       12.28      2.65 o 
  -8   4   6       64.89       57.91      6.44 o 
  -7   4   6      134.97      127.34      6.26 o 
  -6   4   6      650.34      656.03     11.72 o 
  -5   4   6      191.52      195.86      4.07 o 
  -4   4   6     1629.00     1739.75     14.66 o 
  -3   4   6     1071.86     1070.89      7.94 o 
  -2   4   6     1294.77     1302.41      8.93 o 
  -1   4   6      369.63      346.07     12.41 o 
   0   4   6     1591.16     1561.91     21.94 o 
   1   4   6        2.36        4.31      1.80 o 
   2   4   6        2.94        3.21      1.58 o 
   3   4   6        1.67        4.82      3.20 o 
   4   4   6       18.31       22.33      3.79 o 
  -9   5   6       13.80       15.03      5.14 o 
  -8   5   6        2.62        3.84      1.74 o 
  -7   5   6      114.39      111.10      5.89 o 
  -6   5   6      311.55      325.08      6.87 o 
  -5   5   6       33.97       36.99      3.53 o 
  -4   5   6      286.02      282.45      5.22 o 
  -3   5   6      175.34      177.12      3.73 o 
  -2   5   6       39.15       50.81      2.99 o 
  -1   5   6      338.28      378.97      7.53 o 
   0   5   6      369.62      356.55     10.64 o 
   1   5   6        1.55        3.08      2.90 o 
   2   5   6       80.40       75.31     10.66 o 
   3   5   6      101.64      100.89     12.83 o 
   4   5   6        9.37       10.81      3.97 o 
  -8   6   6      115.67      121.00     10.34 o 
  -7   6   6      999.04      986.29     15.19 o 
  -6   6   6      889.01      897.63     10.58 o 
  -5   6   6     1623.77     1632.46     13.47 o 
  -4   6   6       72.24       64.52      3.90 o 
  -3   6   6     2713.52     2743.89     22.25 o 
  -2   6   6      343.34      340.48      4.77 o 
  -1   6   6      185.58      182.68      9.84 o 
   0   6   6      774.37      734.68     10.87 o 
   1   6   6      633.73      587.56     16.84 o 
   2   6   6      306.86      329.99     12.70 o 
   3   6   6      229.48      223.47     10.37 o 
   4   6   6       38.71       44.21      8.03 o 
  -8   7   6        1.21        5.04      2.54 o 
  -7   7   6      268.76      267.49      9.30 o 
  -6   7   6       19.34       20.40      2.31 o 
  -5   7   6      447.42      411.46     10.59 o 
  -4   7   6       23.75       16.35      2.28 o 
  -3   7   6      266.84      265.99      6.63 o 
  -2   7   6       43.63       47.85      3.40 o 
  -1   7   6      396.89      421.86     10.77 o 
   0   7   6      192.39      184.45      9.67 o 
   1   7   6        9.95        9.67      2.19 o 
   2   7   6      152.28      170.76      9.81 o 
   3   7   6       15.42       11.44      3.60 o 
   4   7   6        7.25        7.00      2.66 o 
  -8   8   6      116.21      121.80      8.18 o 
  -7   8   6      240.84      240.06     12.79 o 
  -6   8   6      167.76      170.35     10.02 o 
  -5   8   6       20.19       26.43      3.48 o 
  -4   8   6      135.42      145.56      5.41 o 
  -3   8   6      657.63      666.20     10.35 o 
  -2   8   6     1431.59     1470.08     11.92 o 
  -1   8   6      528.61      528.28      9.66 o 
   0   8   6       10.20       12.50      2.25 o 
   1   8   6      761.84      758.33     17.33 o 
   2   8   6        0.94        6.43      2.30 o 
   3   8   6        0.67        6.10      1.68 o 
  -8   9   6       40.82       43.73      5.87 o 
  -7   9   6       40.83       32.63      4.09 o 
  -6   9   6      124.15      126.61      7.75 o 
  -5   9   6       18.41       20.52      3.81 o 
  -4   9   6        0.01        3.21      1.37 o 
  -3   9   6       52.33       53.27      4.47 o 
  -2   9   6      428.78      407.04      7.25 o 
  -1   9   6      634.46      632.60      9.45 o 
   0   9   6      393.30      400.16     12.32 o 
   1   9   6       33.14       30.38      4.99 o 
   2   9   6        4.89        6.91      3.19 o 
   3   9   6        0.21        5.47      2.37 o 
  -7  10   6       12.13       16.29      3.14 o 
  -6  10   6       91.68       83.26      8.07 o 
  -5  10   6       22.09       20.84      3.31 o 
  -4  10   6      168.88      178.90      5.78 o 
  -3  10   6       38.08       41.03      4.03 o 
  -2  10   6      900.26      869.87      9.67 o 
  -1  10   6      676.32      670.76     17.55 o 
   0  10   6      699.02      675.12     13.52 o 
   1  10   6      377.70      384.64     11.36 o 
   2  10   6      206.96      234.16     11.07 o 
   3  10   6        3.07        2.42      3.28 o 
  -7  11   6       17.72       19.73      5.38 o 
  -6  11   6       30.46       28.61      5.24 o 
  -5  11   6        0.52        4.07      1.60 o 
  -4  11   6       17.99       10.07      1.90 o 
  -3  11   6        2.35        4.85      1.26 o 
  -2  11   6      206.01      195.85      9.23 o 
  -1  11   6       78.94       79.92      6.04 o 
   0  11   6      352.10      345.00     11.03 o 
   1  11   6      136.66      154.98      8.68 o 
   2  11   6       14.30       13.28      3.07 o 
  -7  12   6      322.36      252.56     18.29 o 
  -6  12   6       75.55       56.26      8.40 o 
  -5  12   6       32.15       40.57      5.48 o 
  -4  12   6        2.75        8.03      2.40 o 
  -3  12   6        7.90        6.53      2.28 o 
  -2  12   6       57.00       54.60      5.34 o 
  -1  12   6      215.34      210.39     13.58 o 
   0  12   6        2.11        6.48      3.55 o 
   1  12   6        1.00        4.46      2.22 o 
   2  12   6      239.99      234.18     12.08 o 
  -6  13   6       11.85       12.25      3.20 o 
  -5  13   6        0.37        2.97      1.68 o 
  -4  13   6        2.31        4.22      1.40 o 
  -3  13   6       15.28       13.39      2.63 o 
  -2  13   6       87.62      102.52     11.56 o 
  -1  13   6       18.92       12.15      3.64 o 
   0  13   6       78.66       73.96     14.12 o 
   1  13   6       94.62       92.32     16.76 o 
  -5  14   6       12.23       10.96      3.09 o 
  -4  14   6       29.51       24.22      4.45 o 
  -3  14   6        0.60        4.82      2.64 o 
  -2  14   6       56.55       56.31     11.52 o 
  -1  14   6      737.20      683.12     21.96 o 
   0  14   6       12.73       12.84      4.88 o 
   1  14   6      181.72      195.82     16.85 o 
  -5  15   6        0.76        6.18      2.38 o 
  -4  15   6        4.25        6.07      1.99 o 
  -3  15   6      105.18      111.96     13.43 o 
  -2  15   6        0.01       11.62      7.85 o 
  -1  15   6      172.23      185.94     15.88 o 
   0  15   6       34.34       32.45      7.26 o 
  -3  16   6       34.51       38.01      8.48 o 
  -2  16   6       87.39       99.48     12.69 o 
  -9   1   7       57.80       44.40      6.91 o 
  -8   1   7      186.54      206.63     18.82 o 
  -7   1   7       68.03       75.82      5.80 o 
  -6   1   7      754.28      770.43     10.94 o 
  -5   1   7     2942.45     3159.37     70.38 o 
  -4   1   7     1128.45     1129.13     12.02 o 
  -3   1   7       30.83       17.42      1.60 o 
  -2   1   7      953.32      954.66      8.37 o 
  -1   1   7      805.41      811.02      8.77 o 
   0   1   7     1650.37     1723.71     14.23 o 
   1   1   7      161.11      159.95      7.86 o 
   2   1   7        6.16        7.33      1.69 o 
   3   1   7      156.34      167.90      7.75 o 
   4   1   7      247.05      208.52     21.10 o 
  -9   2   7       20.09       29.71      4.59 o 
  -8   2   7       20.62       11.62      5.10 o 
  -7   2   7        3.76        8.24      2.38 o 
  -6   2   7       40.80       42.25      3.70 o 
  -5   2   7       81.44       73.12      4.23 o 
  -4   2   7        4.58        3.73      1.10 o 
  -3   2   7      299.04      295.77      3.94 o 
  -2   2   7      649.72      656.22      7.30 o 
  -1   2   7      844.98      838.30     10.09 o 
   0   2   7      161.07      152.29      7.47 o 
   1   2   7      224.67      231.93      4.65 o 
   2   2   7       64.40       65.17      6.55 o 
   3   2   7      382.10      362.71     20.49 o 
  -9   3   7       33.39       40.66      7.06 o 
  -8   3   7      481.92      497.82     12.86 o 
  -7   3   7     1113.50     1139.83     22.92 o 
  -6   3   7      133.47      123.32      4.04 o 
  -5   3   7     1127.82     1157.29     19.02 o 
  -4   3   7        7.06        5.05      1.55 o 
  -3   3   7       13.85       23.48      2.41 o 
  -2   3   7      335.34      282.65      4.18 o 
  -1   3   7      587.32      618.18     10.04 o 
   0   3   7      983.55      977.68     12.15 o 
   1   3   7      422.07      463.52     12.49 o 
   2   3   7       20.62       20.05      3.92 o 
   3   3   7      542.82      558.44     13.06 o 
  -9   4   7      365.74      412.16     19.99 o 
  -8   4   7      111.62      106.30      7.15 o 
  -7   4   7      306.33      288.53      8.50 o 
  -6   4   7       91.45      106.07      9.40 o 
  -5   4   7      119.64      116.19      4.96 o 
  -4   4   7       56.90       53.94      2.71 o 
  -3   4   7       12.56        6.10      1.57 o 
  -2   4   7      388.57      409.34      9.83 o 
  -1   4   7        2.95        3.44      2.11 o 
   0   4   7      171.53      152.19      8.41 o 
   1   4   7      399.22      389.95      9.76 o 
   2   4   7      119.80      114.24     11.99 o 
   3   4   7       30.08       29.03      5.38 o 
  -9   5   7       68.30       78.30     10.49 o 
  -8   5   7       99.36      108.75      7.96 o 
  -7   5   7      152.04      153.43      7.66 o 
  -6   5   7      319.81      309.05     10.48 o 
  -5   5   7      344.12      337.76      4.46 o 
  -4   5   7     1434.84     1420.23     11.82 o 
  -3   5   7      346.07      319.33      4.56 o 
  -2   5   7       47.54       43.87      2.96 o 
  -1   5   7      456.99      447.16     10.82 o 
   0   5   7        1.24        4.15      2.66 o 
   1   5   7       69.47       75.15      7.60 o 
   2   5   7       40.65       39.14      4.99 o 
   3   5   7      101.23       91.12     13.23 o 
  -8   6   7        5.13        5.92      3.38 o 
  -7   6   7        3.49        7.11      2.22 o 
  -6   6   7      187.39      186.70      6.95 o 
  -5   6   7        3.21        3.61      2.18 o 
  -4   6   7       22.71       22.62      2.77 o 
  -3   6   7      641.30      616.98     11.10 o 
  -2   6   7      800.27      817.82      7.57 o 
  -1   6   7      432.52      433.90     12.65 o 
   0   6   7      163.27      142.69      5.88 o 
   1   6   7        4.06        7.72      2.81 o 
   2   6   7      270.95      246.11      9.36 o 
   3   6   7       37.21       35.10      5.26 o 
  -8   7   7       16.15        9.80      3.24 o 
  -7   7   7      115.01      101.20      7.81 o 
  -6   7   7      237.11      266.90      9.66 o 
  -5   7   7       28.81       26.73      3.26 o 
  -4   7   7      808.00      795.80      8.44 o 
  -3   7   7      511.93      473.56     10.20 o 
  -2   7   7      502.49      490.89      7.51 o 
  -1   7   7      210.94      211.45      8.57 o 
   0   7   7       63.68       77.23      9.01 o 
   1   7   7       24.14       14.47      2.59 o 
   2   7   7       25.42       30.00      5.12 o 
   3   7   7       33.41       32.58      5.60 o 
  -8   8   7       13.30        9.11      4.40 o 
  -7   8   7       34.93       28.73      5.34 o 
  -6   8   7       55.62       55.66      5.94 o 
  -5   8   7      158.35      138.53      5.37 o 
  -4   8   7      331.31      308.77      4.98 o 
  -3   8   7        4.70        4.95      1.34 o 
  -2   8   7       90.21       79.36      3.18 o 
  -1   8   7       11.61       19.69      4.94 o 
   0   8   7       94.50      105.13      6.90 o 
   1   8   7        7.92        7.28      3.01 o 
   2   8   7       70.43       73.61      9.04 o 
   3   8   7       11.54       10.34      3.45 o 
  -8   9   7       37.76       36.33      8.58 o 
  -7   9   7       78.01       70.42     10.50 o 
  -6   9   7       18.11       24.18      3.05 o 
  -5   9   7      119.84      133.26      9.58 o 
  -4   9   7      425.86      416.40      8.86 o 
  -3   9   7      572.44      561.09     10.89 o 
  -2   9   7        1.59        4.71      1.52 o 
  -1   9   7        1.12        6.20      1.93 o 
   0   9   7      426.10      447.32     12.43 o 
   1   9   7      628.50      673.56     17.19 o 
   2   9   7      209.79      215.31     10.02 o 
  -7  10   7        0.91        4.35      2.10 o 
  -6  10   7       31.88       24.57      4.93 o 
  -5  10   7      447.05      414.71      9.87 o 
  -4  10   7        3.10        3.67      1.39 o 
  -3  10   7      301.89      304.85      6.75 o 
  -2  10   7      333.17      318.68      8.72 o 
  -1  10   7      180.74      157.20     11.26 o 
   0  10   7        0.05        1.84      1.79 o 
   1  10   7      116.31      113.48      8.19 o 
   2  10   7        3.72        6.24      2.10 o 
  -7  11   7       10.10        5.74      2.88 o 
  -6  11   7       58.98       52.34      8.20 o 
  -5  11   7       67.36       63.96      5.05 o 
  -4  11   7      519.28      543.76     15.67 o 
  -3  11   7     1394.76     1352.10     20.10 o 
  -2  11   7      172.80      173.31      9.35 o 
  -1  11   7      428.79      437.55     11.30 o 
   0  11   7       10.09       14.68      2.89 o 
   1  11   7      190.31      201.65      7.63 o 
   2  11   7      220.35      207.48     12.33 o 
  -7  12   7       21.88       16.11      4.69 o 
  -6  12   7        4.60        3.22      1.94 o 
  -5  12   7       37.26       46.32      6.89 o 
  -4  12   7        8.75        4.63      1.82 o 
  -3  12   7      171.36      174.55      9.17 o 
  -2  12   7      112.31      118.52      6.87 o 
  -1  12   7        9.84       12.68      3.13 o 
   0  12   7       31.90       27.74      5.45 o 
   1  12   7      146.99      139.23      9.67 o 
  -6  13   7       32.10       43.86      5.70 o 
  -5  13   7       53.55       53.23      7.68 o 
  -4  13   7       44.32       55.83      8.06 o 
  -3  13   7      309.44      338.43     14.38 o 
  -2  13   7      645.71      641.98     16.87 o 
  -1  13   7      259.52      287.21     18.40 o 
   0  13   7       54.60       53.00     11.83 o 
   1  13   7       12.01        7.17      4.30 o 
  -5  14   7        3.32        7.28      2.67 o 
  -4  14   7        4.99       10.64      2.59 o 
  -3  14   7       23.42       25.46      6.17 o 
  -2  14   7       14.78        8.42      3.49 o 
  -1  14   7      243.16      248.35     24.64 o 
   0  14   7       22.72       36.81      7.85 o 
  -4  15   7        1.39        7.12      2.91 o 
  -3  15   7       29.60       14.38      5.91 o 
  -2  15   7       47.14       46.48      8.89 o 
  -1  15   7       19.34       14.42      5.74 o 
  -9   0   8      316.96      363.90     35.70 o 
  -8   0   8       21.47       39.56     10.71 o 
  -7   0   8      198.49      216.27     18.87 o 
  -6   0   8       13.58       19.88      6.66 o 
  -5   0   8       19.94       28.74     11.05 o 
  -4   0   8     1369.87     1357.70     14.50 o 
  -3   0   8       65.66       62.82      5.14 o 
  -2   0   8     1015.34     1034.67     15.11 o 
  -1   0   8     1317.09     1459.04     38.24 o 
   0   0   8        3.51        4.77      3.26 o 
   1   0   8      378.28      347.35     27.65 o 
   2   0   8      150.60      180.37     16.86 o 
   3   0   8      414.82      460.90     16.60 o 
  -9   1   8      136.88      153.44     10.89 o 
  -8   1   8       30.11       46.11      8.83 o 
  -7   1   8        1.63        7.95      3.12 o 
  -6   1   8       93.90       97.44      6.75 o 
  -5   1   8        6.70        6.40      4.53 o 
  -4   1   8       18.93       23.16      2.61 o 
  -3   1   8      487.61      510.13      6.00 o 
  -2   1   8       27.92       31.48      2.97 o 
  -1   1   8      402.95      374.63      5.89 o 
   0   1   8       24.54       23.99      2.32 o 
   1   1   8      683.54      652.51     11.45 o 
   2   1   8       34.34       32.84      4.88 o 
   3   1   8        4.08        5.52      3.43 o 
  -9   2   8      187.93      212.48      8.66 o 
  -8   2   8      164.96      164.03     11.33 o 
  -7   2   8      734.69      752.20     17.85 o 
  -6   2   8     1000.27      989.93     11.41 o 
  -5   2   8      252.16      224.84     11.19 o 
  -4   2   8      381.39      379.92      3.98 o 
  -3   2   8      556.83      571.47      5.83 o 
  -2   2   8      973.41      996.87      9.27 o 
  -1   2   8      971.43      937.32      8.67 o 
   0   2   8       38.77       37.22      3.63 o 
   1   2   8       95.30       91.24      7.57 o 
   2   2   8      506.34      546.98     14.59 o 
   3   2   8       74.01       58.79     11.88 o 
  -9   3   8        2.66       10.81      3.63 o 
  -8   3   8      202.51      196.63     10.95 o 
  -7   3   8      115.19      159.26      9.91 o 
  -6   3   8        0.08        1.76      1.57 o 
  -5   3   8      559.02      580.48     12.85 o 
  -4   3   8      632.49      658.69      9.61 o 
  -3   3   8       40.20       37.93      3.15 o 
  -2   3   8      817.92      855.88      9.45 o 
  -1   3   8      366.15      358.22     10.82 o 
   0   3   8      324.47      314.31     10.96 o 
   1   3   8       78.45       77.54      7.59 o 
   2   3   8       11.20       10.76      3.94 o 
   3   3   8       81.78      100.95     13.31 o 
  -9   4   8       22.30       20.34      5.28 o 
  -8   4   8       17.40       17.49      5.59 o 
  -7   4   8      179.17      183.44      9.27 o 
  -6   4   8      173.35      187.19      5.69 o 
  -5   4   8       24.37       31.48      3.29 o 
  -4   4   8        3.10        5.97      1.23 o 
  -3   4   8     1307.43     1305.80     11.14 o 
  -2   4   8      839.55      836.06      8.39 o 
  -1   4   8        1.69        6.69      1.71 o 
   0   4   8       20.69       20.59      3.48 o 
   1   4   8      287.07      312.37      8.93 o 
   2   4   8     1213.13     1254.65     20.23 o 
   3   4   8      157.24      127.25     18.07 o 
  -9   5   8       11.84       10.62      4.05 o 
  -8   5   8       25.16       32.31      3.98 o 
  -7   5   8       57.72       55.75      7.62 o 
  -6   5   8      547.61      558.65     11.38 o 
  -5   5   8      307.89      305.33      4.73 o 
  -4   5   8      258.03      265.88      6.80 o 
  -3   5   8       13.30       16.83      1.98 o 
  -2   5   8        9.75        8.84      2.91 o 
  -1   5   8        6.79        6.32      2.34 o 
   0   5   8      231.82      236.49     11.29 o 
   1   5   8       46.28       35.07      5.48 o 
   2   5   8      466.92      436.14     12.77 o 
  -8   6   8       83.81       73.53      6.74 o 
  -7   6   8      153.21      164.24     10.05 o 
  -6   6   8      297.21      289.93      6.90 o 
  -5   6   8       68.21       58.58      4.25 o 
  -4   6   8       79.01       79.00      4.86 o 
  -3   6   8      285.57      305.04      7.02 o 
  -2   6   8      567.01      576.95      8.60 o 
  -1   6   8      288.77      297.10      7.80 o 
   0   6   8      923.05      916.50     16.34 o 
   1   6   8      623.91      623.61     14.05 o 
   2   6   8      141.11      135.68     10.95 o 
  -8   7   8       76.90       62.94     13.39 o 
  -7   7   8      448.17      386.01     11.09 o 
  -6   7   8        0.11        1.48      2.08 o 
  -5   7   8        7.60        8.09      1.90 o 
  -4   7   8      262.92      237.59      8.15 o 
  -3   7   8      678.43      650.70      7.90 o 
  -2   7   8       25.21       18.91      3.56 o 
  -1   7   8      836.07      808.31     13.12 o 
   0   7   8       34.52       20.07      4.51 o 
   1   7   8      230.35      206.32      9.03 o 
   2   7   8        4.17        7.74      4.29 o 
  -8   8   8       60.71       65.90     12.33 o 
  -7   8   8        3.37        9.01      2.94 o 
  -6   8   8      316.53      325.73      8.69 o 
  -5   8   8      327.09      307.30      7.96 o 
  -4   8   8        3.08        5.77      1.86 o 
  -3   8   8       66.30       63.42      5.94 o 
  -2   8   8       57.22       55.69      6.17 o 
  -1   8   8      271.10      281.22      9.86 o 
   0   8   8      919.79      949.18     21.60 o 
   1   8   8       90.06       99.97      8.91 o 
   2   8   8       45.11       35.95      6.61 o 
  -8   9   8        1.07       12.01      4.22 o 
  -7   9   8        0.27        6.74      2.00 o 
  -6   9   8        0.32        5.86      2.02 o 
  -5   9   8      392.61      390.84      8.04 o 
  -4   9   8       44.77       41.82      4.94 o 
  -3   9   8       98.76      104.41      4.78 o 
  -2   9   8      281.47      278.74     11.38 o 
  -1   9   8     1030.47     1025.67     18.99 o 
   0   9   8      209.57      208.52      8.69 o 
   1   9   8        5.84       10.29      3.21 o 
  -7  10   8      141.63      148.72     15.03 o 
  -6  10   8      173.87      188.13      6.94 o 
  -5  10   8      765.08      759.46     15.16 o 
  -4  10   8      327.80      304.33     11.24 o 
  -3  10   8      264.88      280.73      8.82 o 
  -2  10   8      115.03      127.17      7.83 o 
  -1  10   8        6.42       10.35      3.23 o 
   0  10   8      315.52      328.30     11.27 o 
   1  10   8       78.15       79.92     10.04 o 
  -7  11   8       22.03       14.19      4.48 o 
  -6  11   8       26.41       27.03      5.45 o 
  -5  11   8        8.36        7.10      2.06 o 
  -4  11   8       13.61        7.12      2.28 o 
  -3  11   8       27.54       16.85      4.53 o 
  -2  11   8       26.96       28.76      4.42 o 
  -1  11   8      182.84      180.70      9.46 o 
   0  11   8      150.41      151.28     11.99 o 
   1  11   8        7.32        8.23      2.93 o 
  -6  12   8       63.49       57.62     10.43 o 
  -5  12   8      261.91      293.66     19.19 o 
  -4  12   8       47.54       37.02      6.35 o 
  -3  12   8        9.09       12.21      3.29 o 
  -2  12   8      291.14      274.58     16.51 o 
  -1  12   8      165.66      179.68      6.90 o 
   0  12   8      276.93      249.31     11.95 o 
  -6  13   8       19.67       16.23      3.96 o 
  -5  13   8      258.70      241.34     11.44 o 
  -4  13   8       11.93       12.28      2.78 o 
  -3  13   8        7.65        6.92      3.16 o 
  -2  13   8      188.29      195.12     17.39 o 
  -1  13   8      113.08       92.07     18.51 o 
  -5  14   8      293.10      313.11     15.59 o 
  -4  14   8      261.81      273.66     21.18 o 
  -3  14   8      175.11      180.19     13.60 o 
  -2  14   8       69.09       87.08     17.90 o 
  -9   1   9      115.27      132.91      9.01 o 
  -8   1   9      222.79      226.14     11.44 o 
  -7   1   9       20.54       26.65      5.17 o 
  -6   1   9       44.51       42.85      7.04 o 
  -5   1   9      645.94      634.91     10.09 o 
  -4   1   9       25.34       24.81      2.40 o 
  -3   1   9      499.64      494.72      9.99 o 
  -2   1   9       50.81       40.09      3.40 o 
  -1   1   9      356.38      349.62      6.31 o 
   0   1   9      929.33      904.49     21.89 o 
   1   1   9      155.15      141.98     13.00 o 
   2   1   9      677.14      709.64     25.47 o 
  -9   2   9       35.87       31.27      5.61 o 
  -8   2   9       44.48       33.58      5.60 o 
  -7   2   9       31.79       47.47      7.04 o 
  -6   2   9       78.23       83.15     12.04 o 
  -5   2   9       11.02        6.55      2.67 o 
  -4   2   9       27.21       25.85      2.29 o 
  -3   2   9      185.34      201.89      3.68 o 
  -2   2   9        0.56        2.99      1.35 o 
  -1   2   9      708.25      659.54     13.52 o 
   0   2   9      829.37      765.90     18.66 o 
   1   2   9       26.39       17.00      4.10 o 
   2   2   9        1.88        4.62      2.19 o 
  -9   3   9       48.07       45.46      8.26 o 
  -8   3   9      176.65      208.04     13.49 o 
  -7   3   9       48.10       49.76     10.11 o 
  -6   3   9      540.51      531.32      8.10 o 
  -5   3   9       32.03       37.97      4.42 o 
  -4   3   9      941.70      926.21      9.84 o 
  -3   3   9      270.53      300.82     10.42 o 
  -2   3   9      167.41      179.66      7.98 o 
  -1   3   9      338.43      327.07      8.40 o 
   0   3   9      938.15      951.82     16.61 o 
   1   3   9      717.82      763.39     18.74 o 
   2   3   9       52.47       46.80      9.71 o 
  -9   4   9      246.36      234.21     11.69 o 
  -8   4   9       14.21       10.88      3.36 o 
  -7   4   9        0.16        8.86      2.87 o 
  -6   4   9       58.39       54.63      6.17 o 
  -5   4   9      133.51      118.73      9.45 o 
  -4   4   9      425.49      421.00      6.35 o 
  -3   4   9      836.65      793.56     15.48 o 
  -2   4   9      424.99      397.10      8.84 o 
  -1   4   9       55.58       56.68      6.54 o 
   0   4   9       61.50       66.76      7.11 o 
   1   4   9       98.34       77.84     13.70 o 
   2   4   9       78.22       70.20      9.57 o 
  -9   5   9       11.28       11.69      3.02 o 
  -8   5   9      260.66      233.33     10.04 o 
  -7   5   9      285.99      273.65     10.08 o 
  -6   5   9       25.96       33.88      4.36 o 
  -5   5   9        5.03        5.14      2.23 o 
  -4   5   9      641.52      687.35     14.93 o 
  -3   5   9     1774.56     1752.76     13.98 o 
  -2   5   9      362.81      354.82     19.10 o 
  -1   5   9       55.27       64.16      6.39 o 
   0   5   9      639.37      680.16     14.65 o 
   1   5   9      428.29      465.17     12.69 o 
   2   5   9       96.14       87.29     11.33 o 
  -8   6   9        3.67        8.01      2.32 o 
  -7   6   9       65.43       52.88      9.50 o 
  -6   6   9       10.17        7.74      2.33 o 
  -5   6   9        0.33        3.30      1.77 o 
  -4   6   9      397.91      406.22      6.75 o 
  -3   6   9      359.98      344.48      7.61 o 
  -2   6   9      554.18      555.12     13.32 o 
  -1   6   9      125.23      123.41      9.63 o 
   0   6   9      134.70      154.52      8.41 o 
   1   6   9       51.90       44.40      7.40 o 
  -8   7   9       35.57       35.34      6.73 o 
  -7   7   9      360.25      390.38     12.54 o 
  -6   7   9        4.57        8.33      2.45 o 
  -5   7   9      508.51      491.81     11.08 o 
  -4   7   9      754.81      786.66     15.80 o 
  -3   7   9      359.72      351.74     10.11 o 
  -2   7   9      288.58      260.99     14.63 o 
  -1   7   9      336.98      326.10     14.45 o 
   0   7   9      456.00      498.28     12.21 o 
   1   7   9      416.87      426.40     17.65 o 
  -8   8   9       22.36       19.70      5.93 o 
  -7   8   9      222.32      226.52     12.18 o 
  -6   8   9      143.00      148.60      6.31 o 
  -5   8   9        4.60        4.96      1.63 o 
  -4   8   9        8.85        6.88      2.23 o 
  -3   8   9      106.66      115.78      8.19 o 
  -2   8   9      320.07      304.61     11.38 o 
  -1   8   9        6.94        6.36      2.56 o 
   0   8   9        7.53        8.67      3.70 o 
   1   8   9       28.82       27.38      4.87 o 
  -8   9   9       24.35       19.48      4.38 o 
  -7   9   9       62.16       50.55     10.58 o 
  -6   9   9       83.75       78.42     10.20 o 
  -5   9   9       52.69       46.91      7.56 o 
  -4   9   9      216.86      216.66     10.38 o 
  -3   9   9        6.78        5.52      1.52 o 
  -2   9   9     1057.28     1036.71     21.77 o 
  -1   9   9      783.31      805.76     13.61 o 
   0   9   9        1.44        6.83      2.05 o 
   1   9   9        9.25       12.95      3.96 o 
  -7  10   9       10.12       11.10      7.07 o 
  -6  10   9       14.22       15.81      2.87 o 
  -5  10   9       50.87       41.54      7.29 o 
  -4  10   9      330.22      333.08     12.95 o 
  -3  10   9      226.25      206.22      7.63 o 
  -2  10   9        1.40        7.88      2.74 o 
  -1  10   9       51.09       53.21      6.54 o 
   0  10   9       24.81       17.96      4.99 o 
  -7  11   9       12.85       11.67      5.71 o 
  -6  11   9      119.12      129.00      8.25 o 
  -5  11   9       76.77       64.43      8.75 o 
  -4  11   9        3.81        4.59      1.55 o 
  -3  11   9       33.09       32.51      4.67 o 
  -2  11   9      278.02      272.34     16.35 o 
  -1  11   9      158.97      161.45     12.52 o 
   0  11   9        5.45        7.38      2.56 o 
  -6  12   9       40.90       41.61      9.90 o 
  -5  12   9        1.38        7.46      2.32 o 
  -4  12   9      172.56      184.35     12.04 o 
  -3  12   9      295.56      291.31      9.50 o 
  -2  12   9       18.19       14.80      3.47 o 
  -1  12   9        4.69        9.14      2.91 o 
  -5  13   9       22.51       17.10      6.20 o 
  -4  13   9       17.79        9.56      8.21 o 
  -3  13   9      105.52      118.67      7.44 o 
  -2  13   9       10.67       11.85      5.31 o 
  -9   0  10       94.71       92.49     11.38 o 
  -8   0  10      184.16      175.41     24.07 o 
  -7   0  10      162.77      176.08     12.89 o 
  -6   0  10     1387.21     1452.20     35.17 o 
  -5   0  10      321.93      339.77     14.19 o 
  -4   0  10       11.19        7.79      9.38 o 
  -3   0  10      238.11      249.18      9.44 o 
  -2   0  10     6826.81     6636.52     51.47 o 
  -1   0  10     1701.80     1613.84     32.00 o 
   0   0  10      181.26      186.30     20.12 o 
   1   0  10      328.10      374.25     59.76 o 
  -9   1  10        4.18        7.54      3.96 o 
  -8   1  10       25.24       33.34      8.44 o 
  -7   1  10       28.80       23.27      4.20 o 
  -6   1  10       38.25       36.93      6.05 o 
  -5   1  10      140.96      139.79     10.47 o 
  -4   1  10      387.43      373.73      9.79 o 
  -3   1  10      319.78      318.49      6.59 o 
  -2   1  10       83.23       91.53      8.72 o 
  -1   1  10        0.59        6.20      2.33 o 
   0   1  10      225.13      221.20     18.62 o 
   1   1  10       18.43       16.64      4.36 o 
  -9   2  10        0.94        8.55      9.97 o 
  -8   2  10      120.92      117.03     10.33 o 
  -7   2  10       40.91       34.80      6.76 o 
  -6   2  10       20.45       15.63      3.40 o 
  -5   2  10      903.96      890.36     12.86 o 
  -4   2  10        6.92        8.34      1.88 o 
  -3   2  10       25.95       29.17      3.59 o 
  -2   2  10      932.16      937.57     21.53 o 
  -1   2  10      161.36      149.72      6.65 o 
   0   2  10      158.65      168.66     10.57 o 
   1   2  10       73.06       62.49     11.42 o 
  -9   3  10       30.68       30.29      6.46 o 
  -8   3  10       40.56       53.49      8.73 o 
  -7   3  10        0.48        7.38      3.17 o 
  -6   3  10        9.34        9.50      3.64 o 
  -5   3  10      177.52      163.37      5.19 o 
  -4   3  10     1011.81     1012.86     11.67 o 
  -3   3  10       12.05        4.71      1.69 o 
  -2   3  10        7.83        9.81      3.29 o 
  -1   3  10       99.86       98.63     11.81 o 
   0   3  10        1.99        5.54      2.79 o 
   1   3  10       87.01      108.48     18.71 o 
  -9   4  10      167.22      185.32     26.87 o 
  -8   4  10      135.85      128.19     15.67 o 
  -7   4  10      379.58      356.66     15.49 o 
  -6   4  10      118.11      134.45     11.47 o 
  -5   4  10     1598.47     1564.63     23.13 o 
  -4   4  10     1171.81     1130.20     20.38 o 
  -3   4  10      883.95      885.39     10.38 o 
  -2   4  10      307.13      329.25      8.66 o 
  -1   4  10     1015.73     1094.96     22.23 o 
   0   4  10      760.42      742.07     17.42 o 
   1   4  10       92.47       91.66     13.65 o 
  -8   5  10       20.61       14.54      3.83 o 
  -7   5  10       60.25       41.71      6.40 o 
  -6   5  10        0.44        2.42      1.49 o 
  -5   5  10       30.54       33.63      5.04 o 
  -4   5  10      396.92      371.22     11.72 o 
  -3   5  10      122.91      119.12      8.58 o 
  -2   5  10       44.23       43.13      6.28 o 
  -1   5  10       40.26       45.37      6.95 o 
   0   5  10       37.18       44.59      6.41 o 
   1   5  10        3.45       12.65      4.22 o 
  -8   6  10      132.60      140.52     14.19 o 
  -7   6  10       16.72       16.52      5.52 o 
  -6   6  10      269.65      258.71     15.08 o 
  -5   6  10      117.37      107.08      6.59 o 
  -4   6  10      307.62      274.83      6.34 o 
  -3   6  10      110.65      126.33      9.75 o 
  -2   6  10        3.44        6.37      2.82 o 
  -1   6  10      114.03      131.11     12.91 o 
   0   6  10       20.31       19.07      5.19 o 
  -8   7  10        0.11        3.47      3.02 o 
  -7   7  10       31.71       26.26      4.92 o 
  -6   7  10       17.60       13.91      2.73 o 
  -5   7  10       42.02       32.47      6.79 o 
  -4   7  10      267.37      240.05      9.30 o 
  -3   7  10      359.43      356.44     11.07 o 
  -2   7  10        8.52        9.33      2.62 o 
  -1   7  10       39.90       38.70      4.90 o 
   0   7  10      165.86      166.23     10.70 o 
  -8   8  10       14.62       15.60      4.29 o 
  -7   8  10      135.16      135.47     13.66 o 
  -6   8  10      907.79      960.61     45.08 o 
  -5   8  10      438.83      422.59     13.55 o 
  -4   8  10      432.49      421.15     10.55 o 
  -3   8  10      637.99      611.53     14.61 o 
  -2   8  10      293.70      317.32     15.68 o 
  -1   8  10      124.65      123.38      8.15 o 
   0   8  10      147.40      158.04     12.87 o 
  -7   9  10       26.64       20.87      5.63 o 
  -6   9  10       16.36       15.21      3.60 o 
  -5   9  10      137.84      155.19     15.01 o 
  -4   9  10       11.11       10.35      3.06 o 
  -3   9  10      125.64      129.73      9.82 o 
  -2   9  10      198.60      199.16      8.87 o 
  -1   9  10        4.92        8.21      2.33 o 
   0   9  10        5.95        6.19      2.10 o 
  -7  10  10       26.26       17.79      4.35 o 
  -6  10  10      152.84      125.26      7.27 o 
  -5  10  10       91.20       92.89      7.46 o 
  -4  10  10        9.77       10.62      3.84 o 
  -3  10  10       54.17       51.75      5.62 o 
  -2  10  10       16.27       27.27      4.23 o 
  -1  10  10      139.57      157.53     10.15 o 
  -6  11  10        2.64        4.98      2.26 o 
  -5  11  10       53.32       46.96     11.93 o 
  -4  11  10        0.02        5.23      2.75 o 
  -3  11  10      176.04      156.65     11.68 o 
  -2  11  10        0.10        7.68      2.37 o 
  -5  12  10       27.07       24.92      6.80 o 
  -4  12  10      283.47      299.56     21.27 o 
  -3  12  10      183.67      173.91     11.95 o 
  -2  12  10       32.32       25.73      5.38 o 
  -9   1  11        1.41       20.86      7.49 o 
  -8   1  11       21.75       23.26      5.03 o 
  -7   1  11     1250.74     1379.02     38.68 o 
  -6   1  11     1453.25     1538.74     39.44 o 
  -5   1  11      274.19      274.85     12.56 o 
  -4   1  11      542.27      563.40      9.62 o 
  -3   1  11      820.93      781.76     12.50 o 
  -2   1  11      323.11      321.51      9.67 o 
  -1   1  11      171.31      199.97     12.56 o 
   0   1  11       22.31       17.36      3.50 o 
  -9   2  11       30.40       25.29      5.68 o 
  -8   2  11        6.98       15.18      4.61 o 
  -7   2  11        8.89        7.87      2.04 o 
  -6   2  11      338.62      364.58     14.78 o 
  -5   2  11       87.20       82.21      7.01 o 
  -4   2  11      333.41      318.08      6.88 o 
  -3   2  11        1.63        2.65      1.33 o 
  -2   2  11        4.52        6.31      2.45 o 
  -1   2  11        6.15        6.57      3.52 o 
   0   2  11        9.62       12.58      3.43 o 
  -9   3  11       50.56       46.28      6.96 o 
  -8   3  11      313.31      313.76     11.36 o 
  -7   3  11       12.08       11.45      4.53 o 
  -6   3  11       99.55       87.44      7.91 o 
  -5   3  11       28.76       43.38      6.70 o 
  -4   3  11     1449.47     1445.93     21.45 o 
  -3   3  11      609.78      596.57     12.04 o 
  -2   3  11      227.34      226.68     14.48 o 
  -1   3  11      183.60      191.93      9.03 o 
   0   3  11       73.51       73.45     12.54 o 
  -8   4  11        4.81        8.40      3.85 o 
  -7   4  11        0.54        4.84      3.20 o 
  -6   4  11      544.55      497.72     14.90 o 
  -5   4  11      199.85      182.61     10.95 o 
  -4   4  11      165.45      159.88      5.82 o 
  -3   4  11        5.09        7.83      2.76 o 
  -2   4  11      611.85      616.15     13.73 o 
  -1   4  11       81.97       74.45     10.39 o 
   0   4  11       27.29       31.25      5.51 o 
  -8   5  11      123.13      133.15     13.85 o 
  -7   5  11      178.15      178.62     11.25 o 
  -6   5  11       19.62       12.35      4.02 o 
  -5   5  11      494.96      485.49     13.56 o 
  -4   5  11      350.40      354.10     13.73 o 
  -3   5  11        3.77        4.06      3.00 o 
  -2   5  11       35.20       35.70      4.83 o 
  -1   5  11       58.52       50.56      6.98 o 
   0   5  11      255.88      281.48     19.08 o 
  -8   6  11       19.48       17.46      4.33 o 
  -7   6  11       26.07       26.21      7.00 o 
  -6   6  11      155.66      139.86     10.83 o 
  -5   6  11       63.34       71.36      4.92 o 
  -4   6  11       54.68       40.93      7.35 o 
  -3   6  11        3.98        7.03      2.56 o 
  -2   6  11       86.56       65.13      9.32 o 
  -1   6  11       13.65       29.18      4.24 o 
  -8   7  11      147.53      173.40     11.16 o 
  -7   7  11      290.15      307.12     13.14 o 
  -6   7  11        8.24        9.61      2.54 o 
  -5   7  11      281.16      297.73      8.60 o 
  -4   7  11       40.43       53.04     12.24 o 
  -3   7  11      466.42      493.96     14.75 o 
  -2   7  11      166.27      171.86     10.82 o 
  -1   7  11       61.05       53.24      9.66 o 
  -7   8  11       33.57       34.54      5.46 o 
  -6   8  11       42.88       36.71      7.70 o 
  -5   8  11       38.73       35.70      6.01 o 
  -4   8  11        4.66        9.07      2.31 o 
  -3   8  11        7.77        8.13      2.25 o 
  -2   8  11        7.35        7.93      1.54 o 
  -1   8  11       11.78       11.47      3.12 o 
  -7   9  11       13.70       12.73      4.68 o 
  -6   9  11       18.83       19.99      5.27 o 
  -5   9  11       24.18       14.04      3.72 o 
  -4   9  11        7.54        7.68      2.41 o 
  -3   9  11      311.03      345.34     17.46 o 
  -2   9  11      179.81      164.45      7.75 o 
  -6  10  11       20.20       18.13      4.13 o 
  -5  10  11       44.44       37.45      9.51 o 
  -4  10  11       67.34       55.24      6.97 o 
  -3  10  11       37.07       37.57      7.67 o 
  -2  10  11        6.06        6.55      2.41 o 
  -5  11  11      219.18      214.99     10.52 o 
  -4  11  11      205.56      202.13     11.98 o 
  -3  11  11      146.75      126.07     12.59 o 
  -8   0  12      434.13      434.77     19.02 o 
  -7   0  12        1.86        5.96      5.59 o 
  -6   0  12      164.96      190.65     11.94 o 
  -5   0  12      208.26      241.38     11.13 o 
  -4   0  12       43.45       48.46     11.49 o 
  -3   0  12      321.26      316.39     28.44 o 
  -2   0  12       49.36       66.99     21.03 o 
  -1   0  12        1.35       16.23      9.15 o 
  -8   1  12      103.03       97.35     17.94 o 
  -7   1  12        0.19        6.35      2.98 o 
  -6   1  12       10.42        7.12      3.49 o 
  -5   1  12       94.34       90.58      9.40 o 
  -4   1  12      248.01      186.01      9.89 o 
  -3   1  12      131.16      142.75      7.00 o 
  -2   1  12       23.46       28.23      4.82 o 
  -1   1  12       12.81       16.23      4.45 o 
  -8   2  12      687.43      726.90     13.15 o 
  -7   2  12      403.14      391.34     14.78 o 
  -6   2  12      358.45      393.63     17.41 o 
  -5   2  12      115.03       83.40      5.72 o 
  -4   2  12        8.31        8.42      3.32 o 
  -3   2  12      227.88      236.21     12.31 o 
  -2   2  12      145.82      170.50     15.73 o 
  -1   2  12       72.10       74.32     12.67 o 
  -8   3  12        2.96        7.79      3.38 o 
  -7   3  12       20.34       21.97      4.04 o 
  -6   3  12       39.96       42.03      6.99 o 
  -5   3  12       58.00       72.34      9.19 o 
  -4   3  12        9.58        8.94      3.70 o 
  -3   3  12       23.41       21.26      3.57 o 
  -2   3  12       96.98       92.06     14.63 o 
  -1   3  12       36.09       37.59      7.65 o 
  -8   4  12       79.62       59.82     15.11 o 
  -7   4  12       58.53       54.16      8.76 o 
  -6   4  12      253.01      283.05      9.72 o 
  -5   4  12      341.32      344.55     14.66 o 
  -4   4  12       28.17       21.32      6.94 o 
  -3   4  12       18.85       27.41      4.27 o 
  -2   4  12        7.75        4.76      2.04 o 
  -1   4  12      230.35      221.31     10.21 o 
  -8   5  12       21.94       15.30      4.24 o 
  -7   5  12       17.01       19.16      3.91 o 
  -6   5  12      562.01      520.95     14.91 o 
  -5   5  12       76.04       57.46     11.38 o 
  -4   5  12       47.15       34.86      6.80 o 
  -3   5  12        9.33        5.54      2.18 o 
  -2   5  12        6.85       10.40      3.24 o 
  -7   6  12       13.38       12.45      3.43 o 
  -6   6  12      116.11      116.98      7.83 o 
  -5   6  12      579.69      632.07     29.66 o 
  -4   6  12      872.41      857.72     18.76 o 
  -3   6  12      161.06      157.24     11.96 o 
  -2   6  12      177.13      171.98      7.92 o 
  -7   7  12        6.07        5.70      3.34 o 
  -6   7  12       74.58       52.40      9.33 o 
  -5   7  12       43.68       38.05      7.74 o 
  -4   7  12        5.83        7.69      3.13 o 
  -3   7  12        1.32        7.55      1.93 o 
  -2   7  12       37.91       32.00      5.73 o 
  -7   8  12      194.15      243.93     24.88 o 
  -6   8  12       31.96       24.05     10.05 o 
  -5   8  12        8.69        9.14      5.04 o 
  -4   8  12      407.45      423.95      9.28 o 
  -3   8  12        2.97        5.59      2.14 o 
  -6   9  12        2.04        3.80      3.97 o 
  -5   9  12       17.45       19.18      5.67 o 
  -4   9  12        0.12        3.94      1.85 o 
  -8   1  13       41.58       40.47     10.11 o 
  -7   1  13       22.16       29.76      5.63 o 
  -6   1  13       19.45       12.23      3.61 o 
  -5   1  13       18.71       19.16      4.67 o 
  -4   1  13      156.05      164.72     20.56 o 
  -3   1  13      114.43       97.20     14.53 o 
  -2   1  13       87.72       72.09     10.42 o 
  -8   2  13        7.13       13.21      5.01 o 
  -7   2  13       16.46       13.45      3.48 o 
  -6   2  13        0.34        5.10      2.96 o 
  -5   2  13        5.45        6.38      3.54 o 
  -4   2  13       15.19       32.13     19.01 o 
  -3   2  13       48.42       39.07      8.11 o 
  -2   2  13       54.68       48.30      8.91 o 
  -8   3  13        0.41        7.85      5.26 o 
  -7   3  13      193.67      191.99     15.62 o 
  -6   3  13      221.07      237.98     10.52 o 
  -5   3  13      374.11      376.90     13.54 o 
  -4   3  13       74.99       85.71     11.31 o 
  -3   3  13       90.94       92.74     17.39 o 
  -7   4  13        3.42        9.00      3.18 o 
  -6   4  13        0.14        9.05      4.10 o 
  -5   4  13       73.07       77.80     13.01 o 
  -4   4  13      130.16      123.97     11.81 o 
  -3   4  13        0.96        3.51      1.88 o 
  -7   5  13       59.37       61.95     15.60 o 
  -6   5  13      179.64      193.81     11.71 o 
  -5   5  13       94.57       92.25     18.03 o 
  -4   5  13       72.36       71.34      9.67 o 
  -3   5  13       82.04       74.92     15.08 o 
  -6   6  13       92.80       83.85     16.27 o 
  -5   6  13       24.30       19.05      5.96 o 
  -4   6  13       65.59       64.63     15.01 o 
  -6   7  13      114.72      115.51     18.89 o 
  -5   7  13       39.00       31.19      7.58 o 
  -4   7  13       18.35       17.39      9.81 o 
  -7   0  14      254.68      271.52     10.60 o 
  -6   0  14      160.09      142.43     14.96 o 
  -5   0  14      125.60      172.39     15.27 o 
  -4   0  14      170.89      194.52     46.50 o 
  -6   1  14       16.74        9.72      4.37 o 
  -5   1  14        0.09        6.83      6.31 o 
  -4   1  14       79.64       76.50     16.73 o 
  -6   2  14      206.51      199.51     15.93 o 
  -5   2  14       60.59       45.14     19.98 o 
  -6   3  14        0.60        5.57      2.74 o 
  -5   3  14        2.58        3.82      3.38 o 
                                                 
